# Supplementary material for: Differential responses of Cacao pathogens Colletotrichum gloeosporioides and Pestalotiopsis sp. to UVB 305 nm and UVC 275 nm
Source: Sci Rep. 2025 Oct 16;15:36256. doi: 10.1038/s41598-025-20277-2 (PMC12533136; doi:10.1038/s41598-025-20277-2)
Supplement: Supplementary file 2 — Supplementary Material 2 [file 41598_2025_20277_MOESM2_ESM.xlsx]

## Sheet: Morphology
Strain	Treatment	Specific	Survival rate	Plate number	Area size(AS)[mm2]	Perimeter length(PL)[mm]	Length(L)[mm]	Width(W)[mm]	Length-to-width ratio(LWR)	Circularity(CS)	Distance between IS and CG (DS)[mm]
CGH5	Control	CGH5 control	1	1	392.028	82.444	24.7592	22.9385	1.07937	0.724785	2.79037
CGH5	Control	CGH5 control	1	1	325.274	76.2829	24.0286	18.6331	1.28957	0.702434	0.59725
CGH5	Control	CGH5 control	1	1	330.013	77.9363	23.7626	18.4909	1.2851	0.682751	1.92098
CGH5	Control	CGH5 control	1	1	392.933	83.6694	23.9425	23.0726	1.0377	0.705334	0.583792
CGH5	Control	CGH5 control	1	1	361.816	78.8881	24.2189	21.7614	1.11293	0.730592	0.900245
CGH5	Control	CGH5 control	1	1	366.345	84.3052	24.0308	20.3157	1.18287	0.647727	0.504877
CGH5	Control	CGH5 control	1	2	389.966	82.6835	24.6022	22.3567	1.10044	0.716802	0.820246
CGH5	Control	CGH5 control	1	2	436.314	86.4452	25.7106	23.8966	1.07591	0.733716	0.815553
CGH5	Control	CGH5 control	1	2	412.895	83.5766	25.1585	23.7809	1.05793	0.742814	1.08203
CGH5	Control	CGH5 control	1	2	364.366	80.7695	24.8079	19.9875	1.24117	0.701864	2.31269
CGH5	Control	CGH5 control	1	2	374.305	82.4392	26.1049	20.0858	1.29967	0.692099	1.03945
CGH5	Control	CGH5 control	1	2	336.215	78.0715	23.53	18.2994	1.28584	0.693173	1.40327
CGH5	Control	CGH5 control	1	3	325.905	75.6502	21.755	20.0784	1.08351	0.715617	0.570052
CGH5	Control	CGH5 control	1	3	310.756	75.5019	21.099	19.7419	1.06874	0.685037	0.779952
CGH5	Control	CGH5 control	1	3	319.147	73.7259	21.433	20.1163	1.06545	0.737835	0.992464
CGH5	Control	CGH5 control	1	3	268.507	67.3638	20.5391	17.7757	1.15546	0.743555	0.814866
CGH5	Control	CGH5 control	1	3	351.478	79.5968	22.4675	20.3481	1.10416	0.697136	0.950535
CGH5	Control	CGH5 control	1	3	256.795	69.3024	19.4379	17.6786	1.09952	0.671893	2.26163
CGH5	Control	CGH5 control	1	4	378.6	84.9591	23.0911	22.8546	1.01035	0.659128	0.776969
CGH5	Control	CGH5 control	1	4	424.311	89.9876	25.4864	21.3916	1.19142	0.65846	1.71652
CGH5	Control	CGH5 control	1	4	495.262	95.5589	27.3387	25.1897	1.08531	0.681557	0.590617
CGH5	Control	CGH5 control	1	4	397.341	83.2367	25.4522	20.4427	1.24505	0.720682	1.10082
CGH5	Control	CGH5 control	1	4	396.612	87.3661	24.4409	22.4297	1.08967	0.652966	1.17621
CGH5	Control	CGH5 control	1	4	389.592	85.1297	24.1415	21.4922	1.12327	0.675551	1.71654
CGH5	Control	CGH5 control	1	5	372.44	84.0065	23.8034	21.5089	1.10668	0.663193	2.67183
CGH5	Control	CGH5 control	1	5	372.388	86.6673	24.4802	22.8481	1.07143	0.623011	1.45971
CGH5	Control	CGH5 control	1	5	398.929	84.9171	23.9111	23.4745	1.0186	0.695209	0.27813
CGH5	Control	CGH5 control	1	5	466.037	93.9103	26.4011	24.1317	1.09404	0.664055	1.72698
CGH5	Control	CGH5 control	1	5	424.275	90.0958	24.9745	22.0746	1.13137	0.656823	2.03711
CGH5	Control	CGH5 control	1	5	461.06	90.7986	27.6915	24.7528	1.11872	0.702763	1.48595
CGH5	Control	CGH5 control	1	6	408.29	88.4615	25.4064	21.7194	1.16975	0.655647	1.77695
CGH5	Control	CGH5 control	1	6	406.746	90.7601	25.9656	21.6268	1.20062	0.620501	1.7411
CGH5	Control	CGH5 control	1	6	457.331	93.71	26.9834	22.3454	1.20756	0.654438	1.38031
CGH5	Control	CGH5 control	1	6	434.681	88.5955	26.2764	22.9434	1.14527	0.695917	2.00302
CGH5	Control	CGH5 control	1	6	447.705	90.7843	26.2546	23.9136	1.09789	0.682623	1.73572
CGH5	Control	CGH5 control	1	6	397.349	84.8338	23.7186	23.1887	1.02285	0.693816	1.01922
CGH5	Control	CGH5 control	1	7	447.15	90.8311	26.0419	23.1529	1.12478	0.681072	1.79058
CGH5	Control	CGH5 control	1	7	402.871	85.4656	25.043	22.8221	1.09731	0.693096	1.21664
CGH5	Control	CGH5 control	1	7	432.46	88.517	25.7017	23.0878	1.11321	0.69359	0.848339
CGH5	Control	CGH5 control	1	7	461.374	91.6842	26.378	24.4482	1.07893	0.689722	0.684172
CGH5	Control	CGH5 control	1	7	469.15	91.8996	27.3306	24.3027	1.12459	0.698063	1.71453
CGH5	Control	CGH5 control	1	7	434.009	89.8622	26.0427	23.9382	1.08792	0.675389	1.74436
CGH5	Control	CGH5 control	1	8	546.866	100.876	28.9838	25.5241	1.13555	0.675322	0.796047
CGH5	Control	CGH5 control	1	8	496.993	94.4818	27.5712	25.2139	1.09349	0.699622	2.43645
CGH5	Control	CGH5 control	1	8	525.656	98.3958	28.3336	26.6106	1.06475	0.682274	0.597505
CGH5	Control	CGH5 control	1	8	531.31	96.5556	28.3184	26.6604	1.06219	0.716148	0.537355
CGH5	Control	CGH5 control	1	8	580.757	104.201	29.5128	26.9849	1.09368	0.672146	2.34976
CGH5	Control	CGH5 control	1	8	524.58	97.6997	29.2728	25.4083	1.1521	0.690614	1.3436
CGH5	Control	CGH5 control	1	9	487.365	93.5942	27.0625	25.6181	1.05638	0.699143	0.902776
CGH5	Control	CGH5 control	1	9	548.679	101.105	29.1224	25.5327	1.14059	0.674497	1.13907
CGH5	Control	CGH5 control	1	9	443.506	90.1541	25.4636	24.0129	1.06041	0.685707	0.693436
CGH5	Control	CGH5 control	1	9	562.921	103.168	31.2688	26.075	1.19919	0.664616	1.76513
CGH5	Control	CGH5 control	1	9	535.229	100.782	28.6334	25.2443	1.13425	0.662196	0.949767
CGH5	Control	CGH5 control	1	9	529.81	98.7797	29.7754	25.4751	1.1688	0.682331	1.19309
CGH5	Control	CGH5 control	1	10	588.879	103.423	30.5722	27.6522	1.1056	0.691829	0.978382
CGH5	Control	CGH5 control	1	10	572.614	104.092	30.0351	25.8289	1.16285	0.664111	2.59233
CGH5	Control	CGH5 control	1	10	483.163	94.1066	26.8966	25.3705	1.06015	0.685589	0.905718
CGH5	Control	CGH5 control	1	10	532.718	98.9684	28.498	26.5734	1.07242	0.683461	1.71006
CGH5	Control	CGH5 control	1	10	545.586	101.93	28.2035	26.4785	1.06515	0.659889	0.34818
CGH5	Control	CGH5 control	1	10	658.605	111.801	31.4712	29.3661	1.07168	0.66213	1.95192
CGH5	Control	CGH5 control	1	11	511.716	95.3646	27.6399	26.692	1.03551	0.707073	1.87557
CGH5	Control	CGH5 control	1	11	600.999	102.374	30.9676	28.521	1.08578	0.720617	0.773059
CGH5	Control	CGH5 control	1	11	482.056	93.0897	26.9781	25.6368	1.05232	0.699043	1.9231
CGH5	Control	CGH5 control	1	11	569.408	102.998	29.512	27.0949	1.08921	0.674487	1.43466
CGH5	Control	CGH5 control	1	11	535.029	98.0396	28.4989	27.1213	1.0508	0.699494	0.919466
CGH5	Control	CGH5 control	1	11	495.176	95.7533	26.8472	25.4405	1.05529	0.678675	2.43499
CGH5	Control	CGH5 control	1	12	498.413	95.3991	27.3837	24.7107	1.10817	0.688194	2.89655
CGH5	Control	CGH5 control	1	12	538.773	98.6313	27.8164	26.9061	1.03383	0.695963	2.84671
CGH5	Control	CGH5 control	1	12	483.57	94.521	26.6679	24.7179	1.07889	0.680162	0.91132
CGH5	Control	CGH5 control	1	12	617.359	104.696	32.0003	28.6613	1.1165	0.707767	0.6986
CGH5	Control	CGH5 control	1	12	546.312	101.84	29.2627	24.4807	1.19534	0.661936	1.94515
CGH5	Control	CGH5 control	1	12	502.015	95.8615	26.5903	25.4131	1.04632	0.686496	2.13734
CGH5	Control	CGH5 control	1	13	474.866	91.6096	26.8062	24.0953	1.11251	0.711048	0.537192
CGH5	Control	CGH5 control	1	13	550.383	100.159	27.8781	26.1304	1.06688	0.689444	0.165018
CGH5	Control	CGH5 control	1	13	525.593	96.7788	27.405	26.5148	1.03357	0.705179	0.535466
CGH5	Control	CGH5 control	1	13	535.73	97.0727	30.0775	26.2481	1.14589	0.714433	2.42105
CGH5	Control	CGH5 control	1	13	570.517	100.048	29.7075	27.0498	1.09825	0.716252	1.16455
CGH5	Control	CGH5 control	1	13	597.204	103.68	29.862	27.7484	1.07617	0.698141	1.4805
CGH5	Control	CGH5 control	1	14	557.184	100.98	28.5692	25.4366	1.12315	0.686654	1.38191
CGH5	Control	CGH5 control	1	14	576.292	101.426	29.3122	26.9199	1.08887	0.703968	0.494935
CGH5	Control	CGH5 control	1	14	526.956	98.1986	27.4593	26.0336	1.05476	0.686709	0.790727
CGH5	Control	CGH5 control	1	14	586.267	103.773	29.9171	26.931	1.11088	0.68413	1.83006
CGH5	Control	CGH5 control	1	14	570.476	102.33	28.5904	27.0129	1.0584	0.684607	3.24785
CGH5	Control	CGH5 control	1	14	623.157	105.816	31.1291	28.0344	1.11039	0.699366	0.8984
CGH5	Control	CGH5 control	1	15	566.25	102.207	28.5338	26.8369	1.06323	0.681166	3.55346
CGH5	Control	CGH5 control	1	15	575.332	103.86	28.7648	27.6625	1.03985	0.670242	0.757443
CGH5	Control	CGH5 control	1	15	539.866	99.5784	28.5668	25.9641	1.10024	0.684173	1.78541
CGH5	Control	CGH5 control	1	15	617.633	107.801	31.713	27.4096	1.157	0.667879	1.87315
CGH5	Control	CGH5 control	1	15	608.165	105.429	29.9513	27.1331	1.10387	0.687557	0.848171
CGH5	Control	CGH5 control	1	15	596.632	103.03	29.511	27.9937	1.0542	0.7063	1.73504
CGH5	Control	CGH5 control	1	16	577.992	104.363	29.262	27.0738	1.08082	0.666868	1.12958
CGH5	Control	CGH5 control	1	16	581.839	105.263	29.6153	27.4409	1.07924	0.659877	1.51831
CGH5	Control	CGH5 control	1	16	576.162	102.691	29.0173	27.911	1.03964	0.686579	1.54739
CGH5	Control	CGH5 control	1	16	576.175	105.734	29.7122	26.9926	1.10075	0.647648	1.24097
CGH5	Control	CGH5 control	1	16	602.914	105.649	29.7828	28.3737	1.04966	0.678793	0.849181
CGH5	Control	CGH5 control	1	16	609.107	105.417	29.7739	28.1043	1.0594	0.688782	4.99002
CGH5	Control	CGH5 control	1	17	805.147	123.777	34.5501	33.3207	1.0369	0.660402	1.99889
CGH5	Control	CGH5 control	1	17	622.429	107.176	30.3191	27.5974	1.09862	0.680939	2.24483
CGH5	Control	CGH5 control	1	17	571.27	102.244	28.329	27.9213	1.0146	0.686715	0.663764
CGH5	Control	CGH5 control	1	17	622.793	107.464	32.9926	25.0928	1.31483	0.677687	3.19827
CGH5	Control	CGH5 control	1	17	625.844	108.775	31.7261	27.4818	1.15444	0.664683	1.62047
CGH5	Control	CGH5 control	1	17	601.101	106.612	30.1822	27.7615	1.0872	0.664582	1.13493
CGH5	Control	CGH5 control	1	18	460.562	94.6436	28.0083	22.4157	1.24949	0.646124	1.52839
CGH5	Control	CGH5 control	1	18	524.599	98.9704	28.1043	25.9849	1.08157	0.673019	0.870097
CGH5	Control	CGH5 control	1	18	512.376	97.4201	27.9863	25.2127	1.11001	0.678424	1.5589
CGH5	Control	CGH5 control	1	18	636.545	115.036	33.238	27.6204	1.20339	0.604461	1.77187
CGH5	Control	CGH5 control	1	18	552.372	102.157	29.2725	25.471	1.14925	0.665133	1.94001
CGH5	Control	CGH5 control	1	18	564.751	100.876	28.5355	25.4931	1.11934	0.697419	2.0816
CGH5	Control	CGH5 control	1	19	551.946	100.97	28.2482	26.8927	1.0504	0.680327	3.04759
CGH5	Control	CGH5 control	1	19	532.252	97.5744	27.4312	26.6597	1.02894	0.702515	1.02304
CGH5	Control	CGH5 control	1	19	463.728	91.3998	26.9533	24.4304	1.10327	0.697561	0.208282
CGH5	Control	CGH5 control	1	19	550.847	101.252	29.0344	25.1944	1.15241	0.675202	2.46208
CGH5	Control	CGH5 control	1	19	604.668	104.268	29.7242	27.7898	1.06961	0.69892	1.72363
CGH5	Control	CGH5 control	1	19	718.332	117.11	32.6192	30.0737	1.08464	0.658185	1.62342
CGH17	Control	CGH17 control	1	1	82.8147	38.443	11.08	10.0592	1.10149	0.704177	0.426672
CGH17	Control	CGH17 control	1	1	82.1319	37.9298	11.198	10.3596	1.08093	0.717397	0.394212
CGH17	Control	CGH17 control	1	1	81.5737	38.3205	11.155	10.3705	1.07564	0.698069	0.769554
CGH17	Control	CGH17 control	1	1	78.628	38.2765	10.9744	9.59272	1.14404	0.674409	0.264801
CGH17	Control	CGH17 control	1	1	92.4156	40.9745	12.1112	11.0938	1.09171	0.691716	0.72025
CGH17	Control	CGH17 control	1	1	87.919	39.2683	11.4344	10.7762	1.06108	0.716485	0.28458
CGH17	Control	CGH17 control	1	2	74.8781	36.5358	10.7259	10.0424	1.06806	0.704899	0.339699
CGH17	Control	CGH17 control	1	2	75.3285	37.7077	10.7447	9.09958	1.1808	0.665745	2.17775
CGH17	Control	CGH17 control	1	2	77.6026	37.2386	10.8326	10.1492	1.06734	0.703234	0.436956
CGH17	Control	CGH17 control	1	2	80.536	38.6604	11.5309	9.79282	1.17749	0.677124	0.341835
CGH17	Control	CGH17 control	1	2	77.9395	37.7288	11.4078	9.47872	1.20352	0.688054	0.476123
CGH17	Control	CGH17 control	1	2	80.8235	38.6604	11.2728	9.93061	1.13515	0.679541	0.912042
CGH17	Control	CGH17 control	1	3	82.2431	37.3076	10.9617	10.5251	1.04148	0.742532	0.212886
CGH17	Control	CGH17 control	1	3	84.0085	38.1281	11.1192	10.4148	1.06763	0.726176	0.150297
CGH17	Control	CGH17 control	1	3	88.1997	38.9649	11.4817	10.6975	1.07331	0.73001	0.602159
CGH17	Control	CGH17 control	1	3	86.1648	38.5073	11.3903	10.245	1.11179	0.730221	0.033622
CGH17	Control	CGH17 control	1	3	101.109	41.8133	12.2718	11.5316	1.06419	0.726728	0.285103
CGH17	Control	CGH17 control	1	3	88.9668	39.2311	11.4809	11.1775	1.02715	0.726403	0.274049
CGH17	Control	CGH17 control	1	4	85.9693	38.9515	11.4226	10.8048	1.05718	0.712042	0.598477
CGH17	Control	CGH17 control	1	4	75.388	36.1241	10.5567	10.1546	1.0396	0.725967	0.125819
CGH17	Control	CGH17 control	1	4	84.6217	38.0984	11.4433	10.2295	1.11865	0.732619	0.427482
CGH17	Control	CGH17 control	1	4	82.2824	38.355	11.6807	9.66457	1.20861	0.702867	0.174338
CGH17	Control	CGH17 control	1	4	71.3147	35.227	10.5287	9.60863	1.09576	0.722165	0.812734
CGH17	Control	CGH17 control	1	4	88.0548	39.3976	11.7468	10.4292	1.12634	0.712891	0.222722
CGH17	Control	CGH17 control	1	5	77.8553	36.9495	11.0378	9.79385	1.12701	0.716609	0.170088
CGH17	Control	CGH17 control	1	5	93.4354	40.468	11.9783	11.0682	1.08223	0.716963	0.301743
CGH17	Control	CGH17 control	1	5	88.9488	39.1525	12.013	10.7992	1.1124	0.729172	0.459464
CGH17	Control	CGH17 control	1	5	83.283	38.288	11.4501	10.359	1.10532	0.713907	0.261843
CGH17	Control	CGH17 control	1	5	76.6694	36.3415	11.101	10.0616	1.1033	0.729502	0.538494
CGH17	Control	CGH17 control	1	5	89.1296	39.0625	11.4362	11.0944	1.0308	0.734026	0.533388
CGH17	Control	CGH17 control	1	6	99.638	42.1234	12.0759	11.602	1.04085	0.705647	0.909218
CGH17	Control	CGH17 control	1	6	103.925	43.3441	12.3841	11.7662	1.05252	0.695132	0.491399
CGH17	Control	CGH17 control	1	6	127.319	49.1185	13.6798	12.6803	1.07883	0.66315	0.909079
CGH17	Control	CGH17 control	1	6	108.09	43.6007	12.9611	12.1459	1.06711	0.714509	0.826039
CGH17	Control	CGH17 control	1	6	90.931	40.9122	11.8861	10.8116	1.09938	0.682677	1.11339
CGH17	Control	CGH17 control	1	6	106.218	44.5994	12.679	11.5555	1.09722	0.671043	0.166535
CGH17	Control	CGH17 control	1	7	158.049	55.474	16.4909	12.8001	1.28834	0.645391	1.63291
CGH17	Control	CGH17 control	1	7	134.851	49.6825	13.7826	12.8425	1.0732	0.686527	1.29473
CGH17	Control	CGH17 control	1	7	131.616	49.7888	14.3453	12.1959	1.17624	0.667198	0.664158
CGH17	Control	CGH17 control	1	7	169.373	55.6262	16.1195	13.8997	1.1597	0.687849	1.27492
CGH17	Control	CGH17 control	1	7	163.94	56.1605	15.6258	14.1558	1.10384	0.653182	1.05768
CGH17	Control	CGH17 control	1	7	172.833	57.7718	17.1088	14.1518	1.20895	0.650734	1.18087
CGH17	Control	CGH17 control	1	8	163.377	54.4246	16.4076	15.4598	1.06131	0.693122	0.505066
CGH17	Control	CGH17 control	1	8	128.087	48.7422	14.2409	12.4202	1.14659	0.677493	0.970163
CGH17	Control	CGH17 control	1	8	145.044	51.8884	14.2536	13.83	1.03063	0.67697	0.542248
CGH17	Control	CGH17 control	1	8	141.564	51.8903	14.6903	13.5362	1.08526	0.660676	0.170838
CGH17	Control	CGH17 control	1	8	160.817	55.5735	15.6624	14.6854	1.06653	0.654345	1.69648
CGH17	Control	CGH17 control	1	8	154.881	54.3576	15.5202	13.5039	1.14931	0.658699	0.858917
CGH17	Control	CGH17 control	1	9	136.723	50.187	14.5085	13.1083	1.10682	0.682135	0.638154
CGH17	Control	CGH17 control	1	9	111.513	45.5425	12.7149	11.8298	1.07483	0.67562	0.09267
CGH17	Control	CGH17 control	1	9	131.929	48.6331	14.0044	12.8583	1.08913	0.700948	0.498941
CGH17	Control	CGH17 control	1	9	162.375	56.0129	15.9367	13.6713	1.16571	0.650357	0.198688
CGH17	Control	CGH17 control	1	9	129.107	49.1539	13.6325	13.0387	1.04554	0.671496	0.29306
CGH17	Control	CGH17 control	1	9	151.946	54.078	15.2098	13.9508	1.09025	0.652919	1.53071
CGH17	Control	CGH17 control	1	10	173.255	55.3085	16.0539	14.0182	1.14522	0.711723	1.01933
CGH17	Control	CGH17 control	1	10	151.936	51.8713	15.2214	13.9596	1.09039	0.709605	0.698548
CGH17	Control	CGH17 control	1	10	171.332	56.958	16.2787	14.2227	1.14456	0.66365	0.317445
CGH17	Control	CGH17 control	1	10	169.124	54.5733	15.8438	14.645	1.08185	0.713602	0.699686
CGH17	Control	CGH17 control	1	10	178.672	58.1414	16.0626	15.1913	1.05736	0.664195	1.35056
CGH17	Control	CGH17 control	1	10	161.954	55.5965	16.459	14.4595	1.13828	0.658424	1.80216
CGH17	Control	CGH17 control	1	11	157.944	52.8775	15.8029	14.1261	1.11871	0.70986	2.07108
CGH17	Control	CGH17 control	1	11	174.03	59.05	16.1168	14.3988	1.11931	0.627181	1.74213
CGH17	Control	CGH17 control	1	11	128.527	48.7949	14.1273	12.7694	1.10634	0.678353	0.924434
CGH17	Control	CGH17 control	1	11	155.322	53.0095	14.9844	14.3143	1.04681	0.694601	0.899433
CGH17	Control	CGH17 control	1	11	176.94	58.1787	16.8645	14.4512	1.167	0.656911	0.734633
CGH17	Control	CGH17 control	1	11	199.277	62.83	17.8581	14.9937	1.19104	0.634356	1.48953
CGH17	Control	CGH17 control	1	12	144.46	51.7313	15.1797	14.3741	1.05605	0.678344	1.80533
CGH17	Control	CGH17 control	1	12	138.461	51.2316	14.9295	12.921	1.15544	0.662919	1.11721
CGH17	Control	CGH17 control	1	12	149.752	50.6561	15.1424	14.0371	1.07875	0.733361	1.0653
CGH17	Control	CGH17 control	1	12	142.409	49.8653	15.2032	13.3164	1.14169	0.719699	0.745552
CGH17	Control	CGH17 control	1	12	143.116	52.348	14.9295	13.431	1.11156	0.656292	1.01578
CGH17	Control	CGH17 control	1	12	133.37	49.1673	14.31	12.9529	1.10477	0.693289	0.901775
CGH17	Control	CGH17 control	1	13	156.875	54.0827	15.3677	14.2766	1.07642	0.67398	1.28267
CGH17	Control	CGH17 control	1	13	151.649	54.9588	15.769	13.713	1.14993	0.630919	2.0421
CGH17	Control	CGH17 control	1	13	142.753	51.7246	14.7147	13.2274	1.11244	0.670503	0.88954
CGH17	Control	CGH17 control	1	13	161.114	54.5174	16.2154	14.5702	1.11291	0.681196	1.56434
CGH17	Control	CGH17 control	1	13	158.804	54.166	15.4086	14.5184	1.06132	0.680168	0.588545
CGH17	Control	CGH17 control	1	13	162.997	54.774	15.6311	14.5789	1.07218	0.682717	0.488378
CGH34	Control	CGH34 control	1	1	213.578	62.5092	18.1421	16.7203	1.08503	0.686877	0.331118
CGH34	Control	CGH34 control	1	1	211.935	64.1713	17.7075	16.1762	1.09466	0.646742	0.377021
CGH34	Control	CGH34 control	1	1	211.702	62.0122	17.522	17.3511	1.00985	0.691801	0.429489
CGH34	Control	CGH34 control	1	1	207.524	62.063	17.0521	16.616	1.02625	0.677036	1.4151
CGH34	Control	CGH34 control	1	1	185.324	58.5837	16.4928	15.3743	1.07275	0.678561	1.49593
CGH34	Control	CGH34 control	1	1	230.026	67.1929	18.5965	16.3138	1.13993	0.640236	1.4569
CGH34	Control	CGH34 control	1	2	227.576	64.5849	18.8967	16.9792	1.11293	0.685604	1.0462
CGH34	Control	CGH34 control	1	2	221.732	63.3412	18.1511	16.9071	1.07358	0.694491	1.12906
CGH34	Control	CGH34 control	1	2	213.698	62.1875	17.9704	16.9655	1.05923	0.694391	0.949583
CGH34	Control	CGH34 control	1	2	270.194	71.0581	19.6224	19.1857	1.02276	0.672447	0.895933
CGH34	Control	CGH34 control	1	2	230.206	65.7683	18.0908	17.4729	1.03537	0.668794	0.38026
CGH34	Control	CGH34 control	1	2	206.879	63.3412	17.2063	16.0522	1.0719	0.647968	1.18832
CGH34	Control	CGH34 control	1	3	237.373	65.7224	18.5316	17.2555	1.07395	0.690582	1.23575
CGH34	Control	CGH34 control	1	3	261.757	69.2592	19.0876	18.8117	1.01466	0.68573	1.63848
CGH34	Control	CGH34 control	1	3	244.884	66.6309	18.8752	17.7567	1.06299	0.693136	0.891402
CGH34	Control	CGH34 control	1	3	256.608	68.3228	19.0937	18.3296	1.04169	0.690793	1.07616
CGH34	Control	CGH34 control	1	3	280.982	71.4575	19.9512	19.3136	1.03301	0.691502	0.568978
CGH34	Control	CGH34 control	1	3	285.552	72.4426	20.2035	18.91	1.0684	0.683764	0.440489
CGH34	Control	CGH34 control	1	4	203.249	61.9452	17.1489	16.2083	1.05804	0.665616	1.56895
CGH34	Control	CGH34 control	1	4	242.495	67.7961	18.871	17.3568	1.08724	0.662984	1.72742
CGH34	Control	CGH34 control	1	4	241.375	67.394	18.7382	17.6319	1.06275	0.667819	1.1043
CGH34	Control	CGH34 control	1	4	267.114	71.6871	19.2453	18.8637	1.02023	0.653166	0.669586
CGH34	Control	CGH34 control	1	4	229.173	65.6371	18.2661	16.7961	1.08752	0.668458	0.508194
CGH34	Control	CGH34 control	1	4	261.996	69.9857	19.7631	18.1289	1.09014	0.672179	0.517462
CGH34	Control	CGH34 control	1	5	266.889	69.9255	19.4245	18.8538	1.03027	0.685914	0.701914
CGH34	Control	CGH34 control	1	5	256.383	69.1624	19.5515	17.9173	1.09121	0.673533	2.03484
CGH34	Control	CGH34 control	1	5	243.34	67.2897	18.6651	17.8108	1.04797	0.675346	1.48019
CGH34	Control	CGH34 control	1	5	259.442	69.8489	19.4269	18.1911	1.06793	0.668238	0.668799
CGH34	Control	CGH34 control	1	5	257.557	68.5334	19.4245	18.3182	1.06039	0.689093	1.22112
CGH34	Control	CGH34 control	1	5	247.93	68.1083	18.9938	17.7976	1.06721	0.671644	1.33792
CGH34	Control	CGH34 control	1	6	211.214	62.2918	17.4552	17.0183	1.02567	0.684022	1.54938
CGH34	Control	CGH34 control	1	6	248.408	67.9512	18.6678	18.1552	1.02823	0.676054	1.57173
CGH34	Control	CGH34 control	1	6	244.899	67.6228	18.6327	17.5805	1.05985	0.672991	0.786844
CGH34	Control	CGH34 control	1	6	241.164	66.6472	19.0735	17.1542	1.11188	0.682275	0.717985
CGH34	Control	CGH34 control	1	6	249.226	69.6478	19.1135	17.2357	1.10895	0.645636	2.6398
CGH34	Control	CGH34 control	1	6	258.884	70.161	19.7157	17.8289	1.10583	0.660881	0.657325
CGH34	Control	CGH34 control	1	7	209.566	62.6404	17.325	16.5306	1.04805	0.671154	0.571507
CGH34	Control	CGH34 control	1	7	189.395	57.9384	16.7281	16.0907	1.03961	0.709	0.445232
CGH34	Control	CGH34 control	1	7	242.763	67.0188	18.5757	17.5987	1.05551	0.679201	1.79312
CGH34	Control	CGH34 control	1	7	229.406	64.742	17.8118	17.3081	1.02911	0.68777	0.666116
CGH34	Control	CGH34 control	1	7	255.572	68.2538	19.0297	18.5003	1.02861	0.689397	0.5387
CGH34	Control	CGH34 control	1	7	251.486	67.7799	19.2453	18.2976	1.05179	0.687896	0.223968
CGH34	Control	CGH34 control	1	8	246.19	67.5023	18.6255	17.9809	1.03585	0.67896	0.327648
CGH34	Control	CGH34 control	1	8	230.051	65.3499	18.5546	16.935	1.09564	0.676929	0.87094
CGH34	Control	CGH34 control	1	8	245.893	66.5524	19.2105	17.9584	1.06972	0.697634	0.504965
CGH34	Control	CGH34 control	1	8	235.647	64.7237	19.097	17.7499	1.0759	0.706878	0.956943
CGH34	Control	CGH34 control	1	8	230.827	65.8842	18.323	17.2178	1.06419	0.668243	0.965182
CGH34	Control	CGH34 control	1	8	229.96	64.5667	18.0029	17.6997	1.01713	0.693178	1.35452
CGH34	Control	CGH34 control	1	9	223.21	63.9004	17.7056	17.3638	1.01968	0.686937	0.867515
CGH34	Control	CGH34 control	1	9	215.631	63.0263	17.9409	16.3478	1.09745	0.682146	1.19511
CGH34	Control	CGH34 control	1	9	226.712	64.4921	17.8351	17.0062	1.04874	0.684969	1.8566
CGH34	Control	CGH34 control	1	9	201.988	61.1008	17.3604	15.8975	1.09202	0.679894	0.564978
CGH34	Control	CGH34 control	1	9	213.363	61.7826	17.4929	16.8146	1.04034	0.702422	0.569671
CGH34	Control	CGH34 control	1	9	198.164	59.9749	17.1058	15.9402	1.07312	0.692302	0.106429
CGH34	Control	CGH34 control	1	10	346.159	81.5726	22.6207	20.5961	1.0983	0.653728	0.786213
CGH34	Control	CGH34 control	1	10	337.138	80.62	22.7293	20.5472	1.1062	0.651826	1.42311
CGH34	Control	CGH34 control	1	10	299.749	76.1813	21.3576	19.1693	1.11416	0.649039	1.2303
CGH34	Control	CGH34 control	1	10	326.369	79.9843	21.6268	20.7727	1.04112	0.641076	2.5567
CGH34	Control	CGH34 control	1	10	291.665	75.2612	20.8832	19.0251	1.09766	0.647069	1.16438
CGH34	Control	CGH34 control	1	10	320.279	80.1786	21.8568	20.5214	1.06507	0.626067	0.790067
CGH34	Control	CGH34 control	1	11	367	83.3133	22.9105	21.3181	1.0747	0.664427	1.39088
CGH34	Control	CGH34 control	1	11	308.24	76.3384	20.7602	20.2865	1.02335	0.66468	1.51673
CGH34	Control	CGH34 control	1	11	384.145	84.1453	23.5989	22.6886	1.04012	0.681782	1.59638
CGH34	Control	CGH34 control	1	11	306.949	77.3073	20.856	20.2383	1.03052	0.64541	0.087738
CGH34	Control	CGH34 control	1	11	333.723	80.1385	22.2132	19.6818	1.12862	0.653	0.184798
CGH34	Control	CGH34 control	1	11	357.484	82.3377	23.2705	21.5876	1.07796	0.662628	1.37765
CGH34	Control	CGH34 control	1	12	285.073	74.0175	20.1071	19.3364	1.03986	0.653879	1.39431
CGH34	Control	CGH34 control	1	12	332.011	79.3045	22.3189	20.157	1.10726	0.663387	1.47628
CGH34	Control	CGH34 control	1	12	276.237	71.6153	19.971	19.0303	1.04943	0.676831	0.700319
CGH34	Control	CGH34 control	1	12	285.225	73.0486	20.4277	19.5075	1.04717	0.671697	1.02093
CGH34	Control	CGH34 control	1	12	343.621	80.8766	22.1234	20.7679	1.06527	0.660152	1.73599
CGH34	Control	CGH34 control	1	12	325.335	77.832	21.4793	20.6355	1.04089	0.674877	0.820145
CGH34	Control	CGH34 control	1	13	318.39	77.2632	22.0104	20.2089	1.08915	0.670229	1.71985
CGH34	Control	CGH34 control	1	13	310.089	76.0493	21.4034	20.0858	1.0656	0.673762	1.58333
CGH34	Control	CGH34 control	1	13	332.303	79.6837	21.82	20.7806	1.05002	0.657667	0.786118
CGH34	Control	CGH34 control	1	13	327.954	77.8712	21.8432	20.4021	1.07064	0.679623	0.460976
CGH34	Control	CGH34 control	1	13	343.646	81.1054	22.0386	20.5671	1.07154	0.656479	0.626474
CGH34	Control	CGH34 control	1	13	330.233	79.7182	21.725	20.3032	1.07003	0.653005	1.46156
CGH34	Control	CGH34 control	1	14	369.797	83.4061	23.5246	22.1824	1.06051	0.668002	1.56135
CGH34	Control	CGH34 control	1	14	386.843	86.6288	24.374	21.4067	1.13861	0.647768	1.7186
CGH34	Control	CGH34 control	1	14	346.357	81.092	22.7733	21.3288	1.06773	0.661878	1.21755
CGH34	Control	CGH34 control	1	14	443.233	92.0154	25.805	23.7943	1.0845	0.657842	0.237891
CGH34	Control	CGH34 control	1	14	378.4	86.3119	23.7219	21.4075	1.10811	0.638292	1.69012
CGH34	Control	CGH34 control	1	14	387.314	86.3722	24.1018	22.1914	1.08609	0.652415	1.63091
CGH34	Control	CGH34 control	1	15	344.963	79.7602	22.7007	21.1168	1.07501	0.681413	0.771024
CGH34	Control	CGH34 control	1	15	372.402	82.7771	23.6846	21.8152	1.08569	0.682969	1.6632
CGH34	Control	CGH34 control	1	15	376.995	85.5096	22.9921	22.5552	1.01937	0.647911	1.81528
CGH34	Control	CGH34 control	1	15	350.257	81.4501	22.5248	21.4441	1.0504	0.663459	1.16752
CGH34	Control	CGH34 control	1	15	396.62	86.1846	24.1294	22.9901	1.04956	0.671004	1.33595
CGH34	Control	CGH34 control	1	15	374.993	85.7825	24.3085	20.3763	1.19298	0.640376	2.07124
CGH34	Control	CGH34 control	1	16	361.838	81.5516	23.0051	21.5963	1.06524	0.68369	0.986822
CGH34	Control	CGH34 control	1	16	379.169	84.4345	23.8598	21.3226	1.11899	0.668349	0.86377
CGH34	Control	CGH34 control	1	16	368.662	83.4473	23.3982	21.5305	1.08675	0.665293	0.347414
CGH34	Control	CGH34 control	1	16	372.041	84.1453	24.0485	21.7559	1.10538	0.660299	1.12713
CGH34	Control	CGH34 control	1	16	365.283	82.2591	22.8222	22.2861	1.02406	0.678376	0.922705
CGH34	Control	CGH34 control	1	16	364.974	82.6105	23.1033	21.9376	1.05313	0.672049	2.90859
CGH38	Control	CGH38 control	1	1	171.75	56.6277	15.9678	14.8225	1.07727	0.673053	0.495282
CGH38	Control	CGH38 control	1	1	157.509	53.5207	15.2508	14.4355	1.05648	0.690987	0.326477
CGH38	Control	CGH38 control	1	1	180.523	58.0332	16.6703	14.7764	1.12817	0.673582	0.566307
CGH38	Control	CGH38 control	1	1	191.785	59.3995	16.4087	16.2079	1.01239	0.683062	0.769968
CGH38	Control	CGH38 control	1	1	175.359	56.8498	15.9484	15.1843	1.05033	0.681839	0.952867
CGH38	Control	CGH38 control	1	1	167.491	55.2614	15.6208	14.5611	1.07278	0.689221	0.854161
CGH38	Control	CGH38 control	1	2	165.396	55.1733	15.2641	14.7114	1.03757	0.682772	0.823157
CGH38	Control	CGH38 control	1	2	135.191	48.7489	13.9813	13.6463	1.02455	0.714873	0.127201
CGH38	Control	CGH38 control	1	2	163.879	54.0149	15.3141	14.8015	1.03463	0.705838	0.838208
CGH38	Control	CGH38 control	1	2	178.366	56.1652	16.2918	15.5204	1.0497	0.710537	1.1245
CGH38	Control	CGH38 control	1	2	181.094	57.1313	15.9469	15.4432	1.03261	0.697212	0.863232
CGH38	Control	CGH38 control	1	2	171.139	56.2418	16.0838	15.002	1.07211	0.679894	0.54778
CGH38	Control	CGH38 control	1	3	165.894	56.4476	15.9032	14.2097	1.11918	0.65426	0.808224
CGH38	Control	CGH38 control	1	3	127.734	48.0719	13.8754	13.4733	1.02984	0.694599	0.981371
CGH38	Control	CGH38 control	1	3	170.037	56.5864	16.4235	13.9591	1.17655	0.667313	0.753875
CGH38	Control	CGH38 control	1	3	133.32	49.3042	15.1014	12.6275	1.19591	0.689191	0.502649
CGH38	Control	CGH38 control	1	3	131.577	49.4775	14.5126	12.7113	1.14171	0.675424	0.991252
CGH38	Control	CGH38 control	1	3	155.497	53.7313	15.0147	14.6126	1.02752	0.676826	1.07117
CGH38	Control	CGH38 control	1	4	158.428	54.4246	14.9517	14.4638	1.03373	0.672129	0.171259
CGH38	Control	CGH38 control	1	4	172.188	55.3562	16.6416	14.315	1.16253	0.706123	0.367734
CGH38	Control	CGH38 control	1	4	161.139	54.8985	15.557	14.6033	1.06531	0.671878	0.507265
CGH38	Control	CGH38 control	1	4	161.404	53.8531	15.3528	14.4984	1.05893	0.699366	0.491477
CGH38	Control	CGH38 control	1	4	155.785	52.8917	15.3139	14.4035	1.06321	0.699776	1.18288
CGH38	Control	CGH38 control	1	4	168.685	55.4625	15.5649	14.6708	1.06095	0.68911	0.574857
CGH38	Control	CGH38 control	1	5	145.459	50.9865	14.3238	13.6795	1.0471	0.703139	0.390019
CGH38	Control	CGH38 control	1	5	155.006	51.694	15.3486	14.6113	1.05046	0.728919	0.351344
CGH38	Control	CGH38 control	1	5	171.675	56.7474	16.7225	14.4695	1.15571	0.669922	0.525093
CGH38	Control	CGH38 control	1	5	147.54	51.3839	14.8806	13.4604	1.10551	0.70221	0.577758
CGH38	Control	CGH38 control	1	5	158.72	53.4672	15.1849	14.5015	1.04712	0.697699	0.779647
CGH38	Control	CGH38 control	1	5	153.287	52.4083	14.6057	14.3026	1.02119	0.701319	0.308674
CGH38	Control	CGH38 control	1	6	343.536	78.2793	22.1258	21.1116	1.04804	0.704512	1.55438
CGH38	Control	CGH38 control	1	6	340.167	78.4133	22.0492	20.8788	1.05606	0.69522	0.28999
CGH38	Control	CGH38 control	1	6	349.015	79.6475	21.8211	21.1766	1.03043	0.691369	0.239006
CGH38	Control	CGH38 control	1	6	364.169	80.76	22.2863	22.0493	1.01075	0.701649	0.865416
CGH38	Control	CGH38 control	1	6	361.169	80.7322	22.7024	21.5319	1.05436	0.696348	1.11842
CGH38	Control	CGH38 control	1	6	391.826	84.5887	23.5259	22.2747	1.05617	0.688142	1.5509
CGH38	Control	CGH38 control	1	7	364.978	81.3783	22.9623	22.1333	1.03746	0.692564	0.446928
CGH38	Control	CGH38 control	1	7	405.031	87.2685	23.9051	21.8804	1.09253	0.668317	0.951558
CGH38	Control	CGH38 control	1	7	375.108	84.7973	24.1127	20.9317	1.15197	0.655544	0.485244
CGH38	Control	CGH38 control	1	7	386.493	86.3809	23.5161	21.2552	1.10637	0.650901	0.82449
CGH38	Control	CGH38 control	1	7	406.61	86.582	24.9955	22.3619	1.11777	0.681604	0.525986
CGH38	Control	CGH38 control	1	7	364.649	84.2009	23.7869	20.48	1.16147	0.646327	1.52886
CGH38	Control	CGH38 control	1	8	410.436	88.584	24.567	22.3035	1.10149	0.657271	0.834256
CGH38	Control	CGH38 control	1	8	412.31	87.213	24.6079	23.6601	1.04006	0.681195	1.34541
CGH38	Control	CGH38 control	1	8	395.508	86.156	24.4138	21.6712	1.12656	0.669567	0.886539
CGH38	Control	CGH38 control	1	8	399.173	87.1575	23.8786	22.8264	1.0461	0.660331	0.446143
CGH38	Control	CGH38 control	1	8	407.555	88.7554	24.6868	22.5021	1.09709	0.650141	1.96558
CGH38	Control	CGH38 control	1	8	386.433	85.8792	23.8479	21.8552	1.09118	0.658427	1.52157
CGH38	Control	CGH38 control	1	9	383.168	83.7892	23.0227	22.0263	1.04524	0.685841	1.60583
CGH38	Control	CGH38 control	1	9	377.771	82.8413	23.2839	22.6394	1.02847	0.691742	0.849094
CGH38	Control	CGH38 control	1	9	369.214	81.974	22.954	22.1654	1.03558	0.690457	0.765471
CGH38	Control	CGH38 control	1	9	401.956	85.4418	23.9077	23.2719	1.02732	0.691907	0.752254
CGH38	Control	CGH38 control	1	9	371.094	83.0654	23.3317	21.6886	1.07576	0.675856	1.01618
CGH38	Control	CGH38 control	1	9	381.858	84.3436	23.4651	21.6637	1.08315	0.674539	1.8456
CGH38	Control	CGH38 control	1	10	341.043	79.0892	21.7853	21.3162	1.02201	0.685149	0.973894
CGH38	Control	CGH38 control	1	10	329.849	78.9273	21.5983	20.5842	1.04927	0.665381	0.785119
CGH38	Control	CGH38 control	1	10	345.81	78.7148	22.3846	21.1551	1.05812	0.701351	1.03527
CGH38	Control	CGH38 control	1	10	348.551	80.1873	22.0838	21.1432	1.04449	0.681186	1.43373
CGH38	Control	CGH38 control	1	10	317.947	77.473	21.4326	20.5614	1.04238	0.665678	0.884741
CGH38	Control	CGH38 control	1	10	332.544	78.8441	21.3597	20.5444	1.03969	0.672234	0.425342
CGH38	Control	CGH38 control	1	11	330.892	77.2375	21.768	21.4332	1.01562	0.697011	1.28669
CGH38	Control	CGH38 control	1	11	335.277	78.9091	21.7629	20.815	1.04554	0.676643	0.997329
CGH38	Control	CGH38 control	1	11	358.469	83.7575	22.668	21.7564	1.0419	0.642117	0.917807
CGH38	Control	CGH38 control	1	11	311.619	75.4155	20.8984	19.7521	1.05803	0.688514	0.746963
CGH38	Control	CGH38 control	1	11	330.11	76.6457	21.5651	21.025	1.02569	0.706143	1.1191
CGH38	Control	CGH38 control	1	11	349.167	80.6383	22.1508	21.4015	1.03501	0.674778	1.83603
CGH38	Control	CGH38 control	1	12	324.275	76.2341	21.6902	21.0526	1.03028	0.701172	0.73433
CGH38	Control	CGH38 control	1	12	331.177	77.9144	21.569	20.592	1.04745	0.685542	0.629626
CGH38	Control	CGH38 control	1	12	334.162	78.5684	21.2673	20.8306	1.02096	0.680254	1.58284
CGH38	Control	CGH38 control	1	12	354.888	79.7824	22.5454	22.0051	1.02455	0.700627	0.246191
CGH38	Control	CGH38 control	1	12	347.962	81.3335	22.8974	19.771	1.15813	0.661002	0.942494
CGH38	Control	CGH38 control	1	12	379.369	85.1479	23.6969	21.3887	1.10792	0.657543	0.960567
CGH38	Control	CGH38 control	1	13	322.781	76.3384	21.5644	20.9939	1.02718	0.696036	1.90858
CGH38	Control	CGH38 control	1	13	327.475	77.4988	21.5315	20.9246	1.029	0.68517	0.320871
CGH38	Control	CGH38 control	1	13	346.895	79.6694	21.7687	21.4511	1.0148	0.686792	0.872458
CGH38	Control	CGH38 control	1	13	345.852	78.5204	22.1947	21.5114	1.03176	0.704911	0.419723
CGH38	Control	CGH38 control	1	13	366.585	81.7471	22.4629	21.6353	1.03825	0.689351	0.764029
CGH38	Control	CGH38 control	1	13	343.23	79.7987	21.7499	21.028	1.03433	0.677337	0.719167
CGH53	Control	CGH53 control	1	1	187.723	58.803	16.3802	15.4324	1.06141	0.682227	0.505671
CGH53	Control	CGH53 control	1	1	196.117	59.0223	16.8095	14.9789	1.12221	0.707445	0.105595
CGH53	Control	CGH53 control	1	1	181.376	57.2443	16.2935	14.9862	1.08724	0.695542	0.791724
CGH53	Control	CGH53 control	1	1	184.433	56.5023	16.6006	15.6952	1.05769	0.725964	0.606466
CGH53	Control	CGH53 control	1	1	190.879	58.6527	16.7911	15.7095	1.06885	0.697256	1.48138
CGH53	Control	CGH53 control	1	1	204.007	60.2018	17.5191	16.5784	1.05674	0.707355	0.397384
CGH53	Control	CGH53 control	1	2	213.678	63.2789	17.6387	16.727	1.0545	0.670581	0.732571
CGH53	Control	CGH53 control	1	2	240.768	65.9032	19.1805	18.2751	1.04954	0.696619	1.6426
CGH53	Control	CGH53 control	1	2	223.368	64.5762	18.3623	17.5553	1.04597	0.673108	1.16447
CGH53	Control	CGH53 control	1	2	253.756	70.1868	18.7368	18.101	1.03513	0.647314	0.256937
CGH53	Control	CGH53 control	1	2	240.185	67.7224	18.6373	17.9139	1.04038	0.6581	0.615494
CGH53	Control	CGH53 control	1	2	246.288	69.7847	19.1064	17.7863	1.07422	0.635525	1.72566
CGH53	Control	CGH53 control	1	3	231.294	65.6161	18.5062	17.2127	1.07514	0.675078	1.76978
CGH53	Control	CGH53 control	1	3	256.15	69.396	19.1788	18.7715	1.0217	0.668399	1.72192
CGH53	Control	CGH53 control	1	3	236.745	66.3811	18.4288	17.2825	1.06633	0.675153	1.57699
CGH53	Control	CGH53 control	1	3	230.661	64.9133	18.1674	17.4839	1.03909	0.687885	0.831277
CGH53	Control	CGH53 control	1	3	234.426	66.6472	18.5103	16.7716	1.10367	0.663211	0.54978
CGH53	Control	CGH53 control	1	3	245.78	66.696	19.0048	17.9526	1.05861	0.694316	1.17809
CGH53	Control	CGH53 control	1	4	233.34	66.0277	18.8742	17.3218	1.08962	0.672584	0.823378
CGH53	Control	CGH53 control	1	4	277.372	72.5307	20.2022	18.8245	1.07318	0.662565	0.952773
CGH53	Control	CGH53 control	1	4	269.015	71.2084	19.411	18.7526	1.03511	0.666689	1.61735
CGH53	Control	CGH53 control	1	4	272.597	71.9667	19.4975	18.8529	1.03419	0.661406	0.362076
CGH53	Control	CGH53 control	1	4	288.908	73.2402	20.3393	19.3635	1.05039	0.676815	0.977031
CGH53	Control	CGH53 control	1	4	270.296	70.5172	19.5475	18.666	1.04723	0.683062	0.56926
CGH53	Control	CGH53 control	1	5	276.58	71.3128	20.3569	19.2825	1.05572	0.683433	0.797169
CGH53	Control	CGH53 control	1	5	301.36	76.1191	21.0722	19.5344	1.07872	0.653594	0.618385
CGH53	Control	CGH53 control	1	5	308.903	76.7481	21.337	20.2563	1.05335	0.659018	0.58331
CGH53	Control	CGH53 control	1	5	297.864	75.784	20.5478	19.8244	1.03649	0.651738	1.34079
CGH53	Control	CGH53 control	1	5	308.003	76.7941	20.9188	20.09	1.04125	0.65631	0.340797
CGH53	Control	CGH53 control	1	5	307.458	77.335	21.7827	19.1688	1.13636	0.646016	0.263016
CGH53	Control	CGH53 control	1	6	334.312	79.9958	22.0638	20.2773	1.0881	0.65649	1.01326
CGH53	Control	CGH53 control	1	6	338.648	80.7263	22.5962	19.757	1.14371	0.653024	1.1819
CGH53	Control	CGH53 control	1	6	323.685	77.9085	22.9987	19.7565	1.16411	0.670135	0.718389
CGH53	Control	CGH53 control	1	6	337.049	79.6999	21.9749	20.6105	1.0662	0.666787	0.690517
CGH53	Control	CGH53 control	1	6	280.169	71.7149	20.5203	19.0217	1.07879	0.68456	0.437564
CGH53	Control	CGH53 control	1	6	361.157	83.0662	22.5842	21.5192	1.04949	0.657743	1.88703
CGH53	Control	CGH53 control	1	6	246.191	68.0785	19.1535	17.7597	1.07848	0.667517	0.719949
CGH53	Control	CGH53 control	1	7	195.115	60.7082	17.1474	16.1716	1.06034	0.665282	1.16986
CGH53	Control	CGH53 control	1	7	144.396	52.2033	15.1157	13.6073	1.11085	0.665839	1.41231
CGH53	Control	CGH53 control	1	7	177.966	59.1456	17.4552	14.0311	1.24404	0.639295	0.888915
CGH53	Control	CGH53 control	1	7	185.602	59.2817	16.4611	14.9973	1.0976	0.663668	1.21006
CGH53	Control	CGH53 control	1	7	215.818	63.8802	17.9625	15.8574	1.13275	0.664609	1.04027
CGH53	Control	CGH53 control	1	7	220.301	66.3399	18.9384	17.3687	1.09037	0.629037	0.922198
CGH53	Control	CGH53 control	1	8	193.556	60.7082	17.2987	16.1112	1.07371	0.659967	1.15703
CGH53	Control	CGH53 control	1	8	172.385	56.7502	16.0542	14.8022	1.08458	0.672625	0.962762
CGH53	Control	CGH53 control	1	8	203.537	62.2756	17.1121	16.4013	1.04333	0.659504	1.50546
CGH53	Control	CGH53 control	1	8	194.351	62.2018	17.313	16.1866	1.06959	0.631236	0.75952
CGH53	Control	CGH53 control	1	8	213.92	63.0108	18.9798	16.6383	1.14073	0.677067	1.35751
CGH53	Control	CGH53 control	1	8	176.673	58.7062	16.1922	14.5126	1.11573	0.644189	0.793913
CGH53	Control	CGH53 control	1	9	163.837	56.0062	16.1683	13.4049	1.20615	0.656371	0.52818
CGH53	Control	CGH53 control	1	9	199.7	62.2783	17.6853	15.0474	1.1753	0.647016	1.69458
CGH53	Control	CGH53 control	1	9	191.564	63.1104	17.0937	15.8291	1.07989	0.604396	0.521637
CGH53	Control	CGH53 control	1	9	190.79	62.3243	16.8095	15.1285	1.11111	0.617235	1.59124
CGH53	Control	CGH53 control	1	9	217.424	66.7726	18.4991	16.6069	1.11394	0.612805	0.905601
CGH53	Control	CGH53 control	1	9	184.983	60.6785	16.602	15.5767	1.06582	0.631353	1.88935
CGH53	Control	CGH53 control	1	10	172.767	59.2749	16.53	14.4	1.14792	0.617916	0.694465
CGH53	Control	CGH53 control	1	10	179.027	58.4381	16.9484	15.1853	1.11611	0.658775	0.663217
CGH53	Control	CGH53 control	1	10	181.469	59.4578	17.2376	14.3748	1.19916	0.645052	1.96117
CGH53	Control	CGH53 control	1	10	182.773	60.6757	16.415	15.2303	1.07778	0.623867	1.46311
CGH53	Control	CGH53 control	1	10	167.455	56.6764	16.0715	13.8848	1.15749	0.655095	0.216289
CGH53	Control	CGH53 control	1	10	171.721	58.6995	16.1126	14.8234	1.08697	0.626274	1.7218
CGH53	Control	CGH53 control	1	11	283.269	74.3784	21.2947	17.6359	1.20746	0.643449	0.614337
CGH53	Control	CGH53 control	1	11	154.071	56.3854	15.8151	13.7734	1.14823	0.608973	0.375828
CGH53	Control	CGH53 control	1	11	241.403	69.8009	18.8758	16.931	1.11487	0.622629	0.342164
CGH53	Control	CGH53 control	1	11	259.417	73.5091	19.9162	18.7016	1.06495	0.603291	0.247787
CGH53	Control	CGH53 control	1	11	224.914	68.0948	18.7053	17.5064	1.06848	0.609535	0.459826
CGH53	Control	CGH53 control	1	11	204.658	65.413	17.593	15.7698	1.11561	0.601048	0.504335
CGH53	Control	CGH53 control	1	12	207.26	67.2187	17.7991	16.8325	1.05743	0.576427	0.718336
CGH53	Control	CGH53 control	1	12	191.608	64.0955	17.5075	14.7945	1.18338	0.586094	2.37541
CGH53	Control	CGH53 control	1	12	249.524	69.935	19.6914	17.7065	1.1121	0.641112	1.30716
CGH53	Control	CGH53 control	1	12	184.327	61.7374	16.6279	15.2933	1.08727	0.607718	1.41063
CGH53	Control	CGH53 control	1	12	181.02	61.0069	16.8805	15.3051	1.10293	0.611193	0.864085
CGH53	Control	CGH53 control	1	12	193.135	62.8471	17.1049	15.7112	1.08871	0.614471	0.159851
CGH53	Control	CGH53 control	1	13	237.644	67.8545	19.3935	16.6383	1.1656	0.648604	0.63692
CGH53	Control	CGH53 control	1	13	205.163	62.3081	17.1909	16.1168	1.06665	0.664079	0.899571
CGH53	Control	CGH53 control	1	13	204.664	62.7753	17.4041	16.1529	1.07746	0.652642	0.452022
CGH53	Control	CGH53 control	1	13	205.965	63.2329	17.6837	17.342	1.0197	0.647316	0.426975
CGH53	Control	CGH53 control	1	13	179.203	59.2289	16.4148	14.3791	1.14157	0.641928	1.34926
CGH53	Control	CGH53 control	1	13	163.795	56.6975	16.0265	13.6855	1.17106	0.640301	0.369083
CGH53	Control	CGH53 control	1	14	221.694	65.0664	17.9156	17.6122	1.01723	0.658037	1.12891
CGH53	Control	CGH53 control	1	14	207.788	63.8457	17.985	15.5421	1.15718	0.640569	0.395733
CGH53	Control	CGH53 control	1	14	190.281	61.7997	16.6805	16.1859	1.03056	0.626086	0.871289
CGH53	Control	CGH53 control	1	14	323.958	80.4562	22.737	19.6726	1.15577	0.628896	2.48332
CGH53	Control	CGH53 control	1	14	186.092	61.2865	16.8363	15.8769	1.06043	0.622601	1.11169
CGH53	Control	CGH53 control	1	14	248.272	72.048	19.1508	18.2656	1.04847	0.601027	1.8189
CGH53	Control	CGH53 control	1	15	168.316	57.0326	15.8007	14.6953	1.07522	0.650262	0.337286
CGH53	Control	CGH53 control	1	15	151.443	54.189	14.9483	13.9587	1.07089	0.648092	1.40879
CGH53	Control	CGH53 control	1	15	168.091	56.6305	15.9241	14.8424	1.07288	0.65865	0.911057
CGH53	Control	CGH53 control	1	15	168.999	55.9737	15.9208	14.6195	1.08901	0.677837	1.28239
CGH53	Control	CGH53 control	1	15	167.745	58.4869	15.694	15.349	1.02247	0.61623	0.802742
CGH53	Control	CGH53 control	1	15	191.656	61.973	17.2031	14.8123	1.16141	0.627087	1.20559
CGH5	Sonication 1m Control	Sonication 1m CGH5 control	1	1	428.61	87.8142	25.2855	22.9541	1.10157	0.698462	1.44495
CGH5	Sonication 1m Control	Sonication 1m CGH5 control	1	1	400.5	86.3694	24.3248	22.0322	1.10406	0.674672	1.76051
CGH5	Sonication 1m Control	Sonication 1m CGH5 control	1	1	377.112	84.7715	24.1227	20.8089	1.15925	0.659447	0.659933
CGH5	Sonication 1m Control	Sonication 1m CGH5 control	1	1	460.726	91.7742	26.144	24.532	1.06571	0.687403	0.784349
CGH5	Sonication 1m Control	Sonication 1m CGH5 control	1	1	358.157	83.9443	25.2235	18.9739	1.32938	0.638706	1.41857
CGH5	Sonication 1m Control	Sonication 1m CGH5 control	1	1	429.348	87.3843	24.9932	24.5055	1.0199	0.706565	0.572117
CGH5	Sonication 1m Control	Sonication 1m CGH5 control	1	2	439.457	89.3145	25.4349	23.5409	1.08045	0.69228	1.6342
CGH5	Sonication 1m Control	Sonication 1m CGH5 control	1	2	416.114	85.276	25.2126	23.9374	1.05327	0.719065	0.668203
CGH5	Sonication 1m Control	Sonication 1m CGH5 control	1	2	377.54	81.7757	23.6778	22.4267	1.05579	0.709454	0.632229
CGH5	Sonication 1m Control	Sonication 1m CGH5 control	1	2	436.816	86.764	25.4927	24.1751	1.0545	0.729171	0.626063
CGH5	Sonication 1m Control	Sonication 1m CGH5 control	1	2	434.047	87.5128	25.7571	23.0812	1.11593	0.712202	1.6109
CGH5	Sonication 1m Control	Sonication 1m CGH5 control	1	2	428.192	85.9914	25.1362	23.7224	1.0596	0.727676	1.42921
CGH5	Sonication 1m Control	Sonication 1m CGH5 control	1	3	376.526	84.6796	23.1744	21.7654	1.06474	0.659853	1.76023
CGH5	Sonication 1m Control	Sonication 1m CGH5 control	1	3	416.559	90.3064	24.8124	23.0309	1.07735	0.641873	0.710334
CGH5	Sonication 1m Control	Sonication 1m CGH5 control	1	3	396.821	88.8013	24.6912	22.2173	1.11135	0.632362	0.701455
CGH5	Sonication 1m Control	Sonication 1m CGH5 control	1	3	373.128	84.9917	23.384	21.3003	1.09782	0.649105	1.77447
CGH5	Sonication 1m Control	Sonication 1m CGH5 control	1	3	395.38	85.8122	23.5911	23.0126	1.02514	0.674725	1.12415
CGH5	Sonication 1m Control	Sonication 1m CGH5 control	1	3	425.137	92.3497	24.8174	23.5528	1.05369	0.626423	1.17312
CGH5	Sonication 1m Control	Sonication 1m CGH5 control	1	4	376.683	86.5102	23.5898	21.9413	1.07513	0.632486	0.488664
CGH5	Sonication 1m Control	Sonication 1m CGH5 control	1	4	437.609	90.8291	25.0695	24.0925	1.04055	0.66657	1.8894
CGH5	Sonication 1m Control	Sonication 1m CGH5 control	1	4	409.649	88.1148	24.2201	22.5213	1.07543	0.663015	1.59935
CGH5	Sonication 1m Control	Sonication 1m CGH5 control	1	4	390.478	88.8434	23.7049	22.0253	1.07626	0.621665	2.58247
CGH5	Sonication 1m Control	Sonication 1m CGH5 control	1	4	393.452	87.2388	23.8441	22.924	1.04014	0.649655	1.30661
CGH5	Sonication 1m Control	Sonication 1m CGH5 control	1	5	402.205	86.5332	24.1629	23.452	1.03031	0.674981	0.482107
CGH5	Sonication 1m Control	Sonication 1m CGH5 control	1	5	379.95	86.0343	23.2133	22.2364	1.04393	0.645049	0.860015
CGH5	Sonication 1m Control	Sonication 1m CGH5 control	1	5	408.201	86.5015	25.1671	22.3793	1.12457	0.685546	1.00353
CGH5	Sonication 1m Control	Sonication 1m CGH5 control	1	5	352.553	78.7473	22.9387	21.6876	1.05769	0.714435	1.58853
CGH5	Sonication 1m Control	Sonication 1m CGH5 control	1	5	394.594	87.3451	24.0477	22.6259	1.06284	0.649956	1.14962
CGH5	Sonication 1m Control	Sonication 1m CGH5 control	1	5	406.466	88.1446	24.4583	22.6125	1.08163	0.65742	1.07279
CGH5	Sonication 1m Control	Sonication 1m CGH5 control	1	6	356.842	81.5373	22.3521	21.7348	1.0284	0.674486	0.690203
CGH5	Sonication 1m Control	Sonication 1m CGH5 control	1	6	345.59	81.5948	22.002	21.4916	1.02375	0.652298	0.402396
CGH5	Sonication 1m Control	Sonication 1m CGH5 control	1	6	319.569	77.5745	21.4574	20.3746	1.05314	0.667323	1.45525
CGH5	Sonication 1m Control	Sonication 1m CGH5 control	1	6	357.224	81.8149	22.3994	21.6997	1.03225	0.670633	0.130721
CGH5	Sonication 1m Control	Sonication 1m CGH5 control	1	6	333.274	80.0763	21.9407	20.4777	1.07144	0.653135	1.13657
CGH5	Sonication 1m Control	Sonication 1m CGH5 control	1	6	365.419	82.9639	22.687	21.9636	1.03294	0.667148	1.25561
CGH5	Sonication 1m Control	Sonication 1m CGH5 control	1	7	317.011	76.0866	21.8593	20.5581	1.0633	0.688126	0.184371
CGH5	Sonication 1m Control	Sonication 1m CGH5 control	1	7	344.432	82.622	22.2407	21.2014	1.04902	0.634048	1.75748
CGH5	Sonication 1m Control	Sonication 1m CGH5 control	1	7	320.837	77.6702	21.3405	20.4291	1.04462	0.668322	0.497727
CGH5	Sonication 1m Control	Sonication 1m CGH5 control	1	7	347.86	80.9849	22.2568	21.3031	1.04477	0.666509	1.90388
CGH5	Sonication 1m Control	Sonication 1m CGH5 control	1	7	320.071	78.9484	22.2545	19.2237	1.15766	0.645312	2.66739
CGH5	Sonication 1m Control	Sonication 1m CGH5 control	1	7	331.993	80.3539	22.1211	20.4125	1.08371	0.646138	1.08369
CGH5	Sonication 1m Control	Sonication 1m CGH5 control	1	8	357.096	83.2339	22.6799	21.358	1.06189	0.647729	1.42531
CGH5	Sonication 1m Control	Sonication 1m CGH5 control	1	8	378.398	86.3159	23.873	21.6532	1.10252	0.638229	0.255112
CGH5	Sonication 1m Control	Sonication 1m CGH5 control	1	8	330.461	76.6057	22.022	21.1019	1.04361	0.707634	0.92152
CGH5	Sonication 1m Control	Sonication 1m CGH5 control	1	8	388.324	87.5366	24.0319	22.0169	1.09152	0.636832	3.07563
CGH5	Sonication 1m Control	Sonication 1m CGH5 control	1	8	343.914	81.0424	21.7216	21.2847	1.02053	0.658015	1.92249
CGH5	Sonication 1m Control	Sonication 1m CGH5 control	1	8	379.135	85.4121	24.519	20.8172	1.17782	0.653079	2.14032
CGH5	Sonication 1m Control	Sonication 1m CGH5 control	1	9	337.338	79.2319	21.9292	21.1405	1.03731	0.675266	2.51745
CGH5	Sonication 1m Control	Sonication 1m CGH5 control	1	9	371.527	86.5772	23.5293	22.0695	1.06615	0.622863	0.893694
CGH5	Sonication 1m Control	Sonication 1m CGH5 control	1	9	336.533	79.995	22.757	20.89	1.08937	0.660864	2.18279
CGH5	Sonication 1m Control	Sonication 1m CGH5 control	1	9	342.844	81.9002	22.2669	20.9098	1.0649	0.642298	1.86245
CGH5	Sonication 1m Control	Sonication 1m CGH5 control	1	9	387.229	85.7472	23.4972	22.1864	1.05908	0.661818	0.299864
CGH5	Sonication 1m Control	Sonication 1m CGH5 control	1	9	384.095	82.3396	23.7855	23.2149	1.02458	0.711919	1.64179
CGH5	Sonication 1m Control	Sonication 1m CGH5 control	1	10	366.87	83.0396	23.8411	20.8569	1.14308	0.668576	1.74651
CGH5	Sonication 1m Control	Sonication 1m CGH5 control	1	10	350.701	84.829	23.8428	20.3595	1.17109	0.612432	0.630343
CGH5	Sonication 1m Control	Sonication 1m CGH5 control	1	10	367.957	84.2258	22.9962	20.9386	1.09827	0.651802	0.274899
CGH5	Sonication 1m Control	Sonication 1m CGH5 control	1	10	347.903	79.6436	22.2669	21.0051	1.06007	0.689235	0.827517
CGH5	Sonication 1m Control	Sonication 1m CGH5 control	1	10	393.308	84.8108	24.6549	22.5328	1.09418	0.687133	1.24341
CGH5	Sonication 1m Control	Sonication 1m CGH5 control	1	10	403.524	88.5995	24.063	22.2124	1.08332	0.645976	1.43551
CGH5	Sonication 1m Control	Sonication 1m CGH5 control	1	11	330.438	79.7479	21.5114	21.212	1.01412	0.652922	1.01387
CGH5	Sonication 1m Control	Sonication 1m CGH5 control	1	11	373.598	82.8643	23.8147	21.3276	1.11661	0.683721	2.10513
CGH5	Sonication 1m Control	Sonication 1m CGH5 control	1	11	361.969	83.3172	23.2632	21.2904	1.09266	0.655256	1.75755
CGH5	Sonication 1m Control	Sonication 1m CGH5 control	1	11	361.474	83.6801	22.6787	20.8347	1.08851	0.648699	1.68468
CGH5	Sonication 1m Control	Sonication 1m CGH5 control	1	11	422.756	92.9481	25.3918	23.1388	1.09737	0.614919	1.89232
CGH5	Sonication 1m Control	Sonication 1m CGH5 control	1	11	378.037	85.7396	23.8321	21.3491	1.11631	0.646221	1.04469
CGH5	Sonication 1m Control	Sonication 1m CGH5 control	1	12	349.243	81.8419	22.8806	20.4285	1.12003	0.655219	1.45649
CGH5	Sonication 1m Control	Sonication 1m CGH5 control	1	12	364.844	82.3273	24.2547	21.7505	1.11513	0.676439	0.946261
CGH5	Sonication 1m Control	Sonication 1m CGH5 control	1	12	348.554	80.2143	22.1059	21.0986	1.04774	0.680732	1.22232
CGH5	Sonication 1m Control	Sonication 1m CGH5 control	1	12	342.88	80.0342	22.3454	21.5568	1.03659	0.672668	2.43034
CGH5	Sonication 1m Control	Sonication 1m CGH5 control	1	12	384.453	88.5622	24.203	22.7996	1.06156	0.615966	1.39335
CGH5	Sonication 1m Control	Sonication 1m CGH5 control	1	12	390.66	85.0139	24.0633	21.7223	1.10777	0.67925	1.95444
CGH5	Sonication 1m Control	Sonication 1m CGH5 control	1	13	384.873	88.2088	24.1055	22.1516	1.08821	0.621589	0.546979
CGH5	Sonication 1m Control	Sonication 1m CGH5 control	1	13	377.109	87.5108	23.8884	21.8237	1.09461	0.618805	1.96633
CGH5	Sonication 1m Control	Sonication 1m CGH5 control	1	13	334.72	79.7336	22.0243	20.6041	1.06893	0.66162	2.35515
CGH5	Sonication 1m Control	Sonication 1m CGH5 control	1	13	429.633	87.8229	24.9615	23.7505	1.05099	0.69999	1.34521
CGH5	Sonication 1m Control	Sonication 1m CGH5 control	1	13	353.066	82.9496	22.9257	21.4819	1.06721	0.644818	1.03453
CGH5	Sonication 1m Control	Sonication 1m CGH5 control	1	13	401.784	88.3064	24.8389	21.8891	1.13476	0.647468	0.548106
CGH5	Sonication 1m Control	Sonication 1m CGH5 control	1	14	529.941	99.6272	27.5963	25.9007	1.06546	0.670937	1.02503
CGH5	Sonication 1m Control	Sonication 1m CGH5 control	1	14	508.755	99.967	27.3175	24.4203	1.11864	0.639743	1.88552
CGH5	Sonication 1m Control	Sonication 1m CGH5 control	1	14	466.863	92.0931	26.2495	25.8026	1.01732	0.691745	1.67414
CGH5	Sonication 1m Control	Sonication 1m CGH5 control	1	14	478.565	95.9285	27.5158	23.1195	1.19016	0.653514	1.21257
CGH5	Sonication 1m Control	Sonication 1m CGH5 control	1	14	494.596	98.7051	27.5268	24.3034	1.13263	0.637942	2.89817
CGH5	Sonication 1m Control	Sonication 1m CGH5 control	1	14	518.158	100.467	27.4515	26.1136	1.05123	0.6451	0.251886
CGH5	Sonication 1m Control	Sonication 1m CGH5 control	1	15	516.403	98.4437	28.1819	26.4851	1.06407	0.669611	0.921075
CGH5	Sonication 1m Control	Sonication 1m CGH5 control	1	15	509.099	103.082	28.5339	24.1852	1.17981	0.602075	0.994639
CGH5	Sonication 1m Control	Sonication 1m CGH5 control	1	15	495.172	96.3929	27.0641	26.1163	1.03629	0.669693	2.29071
CGH5	Sonication 1m Control	Sonication 1m CGH5 control	1	15	430.414	89.2304	24.7068	24.2601	1.01841	0.679313	0.924832
CGH5	Sonication 1m Control	Sonication 1m CGH5 control	1	15	550.164	100.016	28.363	26.363	1.07587	0.691138	2.04015
CGH5	Sonication 1m Control	Sonication 1m CGH5 control	1	15	487.058	96.2569	26.531	25.8077	1.02803	0.660582	1.1546
CGH5	Sonication 1m Control	Sonication 1m CGH5 control	1	16	547.133	103.26	28.5529	25.7124	1.11047	0.644826	2.06908
CGH5	Sonication 1m Control	Sonication 1m CGH5 control	1	16	511.891	95.5312	28.1555	27.3117	1.03089	0.704851	1.60482
CGH5	Sonication 1m Control	Sonication 1m CGH5 control	1	16	461.069	93.76	26.1056	24.121	1.08228	0.659084	1.53657
CGH5	Sonication 1m Control	Sonication 1m CGH5 control	1	16	541.809	100.411	28.4093	28.0017	1.01456	0.675292	1.59887
CGH5	Sonication 1m Control	Sonication 1m CGH5 control	1	16	521.193	99.0957	28.7354	24.8313	1.15722	0.666958	0.935434
CGH5	Sonication 1m Control	Sonication 1m CGH5 control	1	16	557.266	104.901	28.6413	27.4423	1.04369	0.636378	0.864476
CGH5	Sonication 1m Control	Sonication 1m CGH5 control	1	17	483.907	97.2048	26.5307	25.2131	1.05226	0.643571	1.94485
CGH5	Sonication 1m Control	Sonication 1m CGH5 control	1	17	519.043	100.143	27.5549	25.4092	1.08445	0.650385	3.05487
CGH5	Sonication 1m Control	Sonication 1m CGH5 control	1	17	441.563	92.4195	25.4742	23.5945	1.07966	0.649645	1.17763
CGH5	Sonication 1m Control	Sonication 1m CGH5 control	1	17	474.518	96.7146	25.8941	24.3245	1.06453	0.637498	1.55425
CGH5	Sonication 1m Control	Sonication 1m CGH5 control	1	17	508.588	98.7031	27.3563	24.4329	1.11965	0.656016	1.42163
CGH5	Sonication 1m Control	Sonication 1m CGH5 control	1	17	514.714	100.964	27.7923	24.5277	1.1331	0.634521	4.37632
CGH5	Sonication 5m Control	Sonication 5m CGH5 control	1	1	408.334	87.6389	25.1035	22.4457	1.11841	0.668083	1.27039
CGH5	Sonication 5m Control	Sonication 5m CGH5 control	1	1	413.166	90.3274	24.7684	22.3039	1.11049	0.636348	0.868284
CGH5	Sonication 5m Control	Sonication 5m CGH5 control	1	1	453.158	94.6876	26.0955	23.1127	1.12905	0.635145	2.14574
CGH5	Sonication 5m Control	Sonication 5m CGH5 control	1	1	341.677	81.5516	22.4202	20.5509	1.09096	0.645596	1.61031
CGH5	Sonication 5m Control	Sonication 5m CGH5 control	1	1	444.537	93.5109	26.7549	22.809	1.173	0.638842	1.59101
CGH5	Sonication 5m Control	Sonication 5m CGH5 control	1	1	456.183	93.3836	25.8392	24.5216	1.05373	0.657367	1.83486
CGH5	Sonication 5m Control	Sonication 5m CGH5 control	1	2	351.873	82.9159	22.8806	22.1165	1.03455	0.643162	1.13572
CGH5	Sonication 5m Control	Sonication 5m CGH5 control	1	2	365.629	83.2788	23.7923	22.0133	1.08081	0.662493	2.8127
CGH5	Sonication 5m Control	Sonication 5m CGH5 control	1	2	379.845	85.3038	24.5512	22.2097	1.10543	0.655964	1.20475
CGH5	Sonication 5m Control	Sonication 5m CGH5 control	1	2	408.601	86.3187	24.2783	23.5738	1.02988	0.689128	1.22923
CGH5	Sonication 5m Control	Sonication 5m CGH5 control	1	2	457.448	95.2956	26.3347	23.0742	1.1413	0.633003	2.75168
CGH5	Sonication 5m Control	Sonication 5m CGH5 control	1	2	408.666	90.8914	24.2956	23.4103	1.03782	0.621631	0.357185
CGH5	Sonication 5m Control	Sonication 5m CGH5 control	1	3	391.13	86.5887	24.0091	22.1785	1.08254	0.655553	0.979545
CGH5	Sonication 5m Control	Sonication 5m CGH5 control	1	3	422.898	88.9517	25.2397	23.2189	1.08703	0.671642	0.739176
CGH5	Sonication 5m Control	Sonication 5m CGH5 control	1	3	400.874	85.2637	24.3106	21.9292	1.10859	0.69293	2.24784
CGH5	Sonication 5m Control	Sonication 5m CGH5 control	1	3	369.386	85.0999	22.8857	21.6674	1.05623	0.640962	1.32609
CGH5	Sonication 5m Control	Sonication 5m CGH5 control	1	3	435.197	89.911	25.1771	24.0299	1.04774	0.676503	0.385647
CGH5	Sonication 5m Control	Sonication 5m CGH5 control	1	3	449.881	91.3443	25.4016	23.5148	1.08024	0.677555	0.86854
CGH5	Sonication 5m Control	Sonication 5m CGH5 control	1	4	379.347	83.6111	23.3844	21.9627	1.06473	0.681896	0.661962
CGH5	Sonication 5m Control	Sonication 5m CGH5 control	1	4	415.609	87.28	26.0792	21.7678	1.19807	0.685591	1.07234
CGH5	Sonication 5m Control	Sonication 5m CGH5 control	1	4	431.904	88.5582	24.6661	23.8507	1.03419	0.692053	0.417743
CGH5	Sonication 5m Control	Sonication 5m CGH5 control	1	4	396.261	84.7763	23.8507	22.9694	1.03837	0.692854	1.15322
CGH5	Sonication 5m Control	Sonication 5m CGH5 control	1	4	407.579	87.7971	25.1123	22.039	1.13945	0.664448	0.936099
CGH5	Sonication 5m Control	Sonication 5m CGH5 control	1	4	445.254	91.4133	25.3637	23.317	1.08778	0.669574	2.50794
CGH5	Sonication 5m Control	Sonication 5m CGH5 control	1	5	333.26	79.7757	21.6213	20.9477	1.03215	0.65804	2.39918
CGH5	Sonication 5m Control	Sonication 5m CGH5 control	1	5	369.511	84.6835	23.3525	20.6395	1.13145	0.6475	1.51364
CGH5	Sonication 5m Control	Sonication 5m CGH5 control	1	5	328.55	77.7134	21.7672	19.9657	1.09023	0.683628	1.20992
CGH5	Sonication 5m Control	Sonication 5m CGH5 control	1	5	317.049	77.7411	21.3911	20.8614	1.02539	0.659226	1.53365
CGH5	Sonication 5m Control	Sonication 5m CGH5 control	1	5	347.185	79.6694	22.1751	21.3597	1.03817	0.687366	1.26864
CGH5	Sonication 5m Control	Sonication 5m CGH5 control	1	5	327.128	76.5529	21.5414	20.9707	1.02721	0.701462	1.35907
CGH5	Sonication 5m Control	Sonication 5m CGH5 control	1	6	351.152	81.8935	21.943	20.8195	1.05396	0.657971	0.618283
CGH5	Sonication 5m Control	Sonication 5m CGH5 control	1	6	339.042	80.645	22.0849	20.4813	1.0783	0.655101	2.58533
CGH5	Sonication 5m Control	Sonication 5m CGH5 control	1	6	307.478	76.5022	20.6239	19.9242	1.03511	0.660202	1.64505
CGH5	Sonication 5m Control	Sonication 5m CGH5 control	1	6	346.307	80.1136	22.8641	20.6939	1.10487	0.678045	1.97363
CGH5	Sonication 5m Control	Sonication 5m CGH5 control	1	6	345.27	80.5205	22.2548	21.407	1.0396	0.6692	0.79632
CGH5	Sonication 5m Control	Sonication 5m CGH5 control	1	6	317.96	77.9125	21.3201	20.4489	1.04261	0.658215	0.918549
CGH5	Sonication 5m Control	Sonication 5m CGH5 control	1	7	342.44	82.3253	21.7884	21.407	1.01782	0.634932	1.18932
CGH5	Sonication 5m Control	Sonication 5m CGH5 control	1	7	349.295	81.6618	22.4212	21.5221	1.04178	0.658209	1.39218
CGH5	Sonication 5m Control	Sonication 5m CGH5 control	1	7	365.471	80.9983	23.396	21.8206	1.0722	0.700021	1.22692
CGH5	Sonication 5m Control	Sonication 5m CGH5 control	1	7	315.58	77.6761	21.5058	20.5096	1.04858	0.657271	0.943133
CGH5	Sonication 5m Control	Sonication 5m CGH5 control	1	7	349.358	80.3118	22.967	20.4727	1.12183	0.680646	1.3126
CGH5	Sonication 5m Control	Sonication 5m CGH5 control	1	7	358.314	81.5488	22.8599	21.2845	1.07402	0.677078	0.748865
CGH5	Sonication 5m Control	Sonication 5m CGH5 control	1	8	315.629	79.1562	21.3496	20.1879	1.05755	0.63302	0.856539
CGH5	Sonication 5m Control	Sonication 5m CGH5 control	1	8	369.94	84.3829	22.9093	21.2323	1.07898	0.652879	2.70881
CGH5	Sonication 5m Control	Sonication 5m CGH5 control	1	8	323.061	77.5238	21.4966	20.9668	1.02527	0.675498	1.41422
CGH5	Sonication 5m Control	Sonication 5m CGH5 control	1	8	372.268	86.4174	22.8281	22.4833	1.01534	0.626416	0.600105
CGH5	Sonication 5m Control	Sonication 5m CGH5 control	1	8	360.997	82.2956	22.4786	21.774	1.03236	0.669823	1.33819
CGH5	Sonication 5m Control	Sonication 5m CGH5 control	1	8	361.386	82.0113	23.4856	21.6318	1.0857	0.675202	1.59931
CGH5	Sonication 5m Control	Sonication 5m CGH5 control	1	9	360.271	82.781	23.4737	21.0567	1.11479	0.660658	4.28154
CGH5	Sonication 5m Control	Sonication 5m CGH5 control	1	9	333.542	79.339	21.8729	20.5307	1.06537	0.665866	2.55088
CGH5	Sonication 5m Control	Sonication 5m CGH5 control	1	9	300.706	75.9957	20.4976	19.9872	1.02554	0.654296	1.03077
CGH5	Sonication 5m Control	Sonication 5m CGH5 control	1	9	383.153	88.1398	23.2572	21.8158	1.06607	0.61978	1.27923
CGH5	Sonication 5m Control	Sonication 5m CGH5 control	1	9	349.532	79.8982	22.3994	21.8868	1.02342	0.688054	0.570994
CGH5	Sonication 5m Control	Sonication 5m CGH5 control	1	9	340.239	79.1217	22.0764	21.2611	1.03835	0.682972	1.32859
CGH5	Sonication 5m Control	Sonication 5m CGH5 control	1	10	372.708	84.4594	23.3359	21.5921	1.08076	0.656572	2.0545
CGH5	Sonication 5m Control	Sonication 5m CGH5 control	1	10	348.828	79.8474	23.0102	21.3293	1.07881	0.687542	1.97169
CGH5	Sonication 5m Control	Sonication 5m CGH5 control	1	10	335.406	80.6363	23.6141	18.8613	1.25199	0.648216	2.24761
CGH5	Sonication 5m Control	Sonication 5m CGH5 control	1	10	330.222	79.6071	21.9792	21.1314	1.04012	0.654806	1.00948
CGH5	Sonication 5m Control	Sonication 5m CGH5 control	1	10	368.162	83.5996	24.3831	21.6491	1.12629	0.661973	1.57025
CGH5	Sonication 5m Control	Sonication 5m CGH5 control	1	10	345.808	81.8427	22.3994	21.3953	1.04693	0.648761	0.882978
CGH5	Sonication 5m Control	Sonication 5m CGH5 control	1	11	373.645	86.0411	22.7978	22.4981	1.01332	0.634246	2.09467
CGH5	Sonication 5m Control	Sonication 5m CGH5 control	1	11	369.815	84.3119	22.9846	21.5621	1.06597	0.653758	0.682358
CGH5	Sonication 5m Control	Sonication 5m CGH5 control	1	11	371.065	84.7418	23.117	21.873	1.05687	0.649329	0.890695
CGH5	Sonication 5m Control	Sonication 5m CGH5 control	1	11	336.206	81.1955	22.076	20.9953	1.05147	0.640843	1.42443
CGH5	Sonication 5m Control	Sonication 5m CGH5 control	1	11	344.012	81.0011	22.3538	21.1662	1.05611	0.658873	1.32117
CGH5	Sonication 5m Control	Sonication 5m CGH5 control	1	11	326.925	80.9274	22.7883	20.5837	1.10711	0.627288	2.09041
CGH5	Sonication 5m Control	Sonication 5m CGH5 control	1	12	375.654	86.02	23.1101	22.166	1.04259	0.637968	1.12482
CGH5	Sonication 5m Control	Sonication 5m CGH5 control	1	12	351.019	81.7317	22.8961	19.962	1.14699	0.660328	0.90237
CGH5	Sonication 5m Control	Sonication 5m CGH5 control	1	12	355.538	82.8596	22.8559	22.0902	1.03466	0.650745	0.974657
CGH5	Sonication 5m Control	Sonication 5m CGH5 control	1	12	351.294	81.4195	22.3668	21.4552	1.04249	0.665922	2.05368
CGH5	Sonication 5m Control	Sonication 5m CGH5 control	1	12	371.133	83.1927	23.6616	22.8975	1.03337	0.673858	0.625119
CGH5	Sonication 5m Control	Sonication 5m CGH5 control	1	12	365.011	81.7987	23.044	21.9387	1.05038	0.685525	0.416245
CGH5	Sonication 5m Control	Sonication 5m CGH5 control	1	13	356.596	81.343	22.8788	21.6913	1.05475	0.677245	1.26277
CGH5	Sonication 5m Control	Sonication 5m CGH5 control	1	13	367.842	81.7547	23.3943	21.5484	1.08566	0.691586	0.495513
CGH5	Sonication 5m Control	Sonication 5m CGH5 control	1	13	333.553	78.4994	23.1608	19.4739	1.18933	0.680209	3.3411
CGH5	Sonication 5m Control	Sonication 5m CGH5 control	1	13	370.28	82.7208	24.9419	20.4493	1.21969	0.680004	1.63031
CGH5	Sonication 5m Control	Sonication 5m CGH5 control	1	13	324.011	78.9428	21.574	20.1514	1.07059	0.653348	1.87789
CGH5	Sonication 5m Control	Sonication 5m CGH5 control	1	13	331.533	76.7032	21.8445	21.569	1.01277	0.708123	1.60294
CGH5	Sonication 5m Control	Sonication 5m CGH5 control	1	14	324.982	77.8062	22.3708	19.7214	1.13434	0.674592	0.502562
CGH5	Sonication 5m Control	Sonication 5m CGH5 control	1	14	344.573	80.7445	22.4727	21.0314	1.06853	0.664147	0.583787
CGH5	Sonication 5m Control	Sonication 5m CGH5 control	1	14	338.441	80.0973	22.1929	21.7052	1.02247	0.662913	1.77872
CGH5	Sonication 5m Control	Sonication 5m CGH5 control	1	14	316.071	77.2557	21.2618	19.6421	1.08246	0.665477	0.207265
CGH5	Sonication 5m Control	Sonication 5m CGH5 control	1	14	349.553	80.8508	22.9856	20.0336	1.14735	0.671977	0.821977
CGH5	Sonication 5m Control	Sonication 5m CGH5 control	1	14	340.728	81.9462	22.2427	20.4115	1.08971	0.637618	0.799715
CGH5	Sonication 5m Control	Sonication 5m CGH5 control	1	15	364.175	81.4818	23.0471	22.0609	1.0447	0.689286	1.00348
CGH5	Sonication 5m Control	Sonication 5m CGH5 control	1	15	371.563	84.3972	23.2147	22.6212	1.02624	0.655521	1.08101
CGH5	Sonication 5m Control	Sonication 5m CGH5 control	1	15	377.416	85.5739	23.4561	21.3176	1.10031	0.647661	0.589929
CGH5	Sonication 5m Control	Sonication 5m CGH5 control	1	15	378.79	82.9869	23.4721	22.3657	1.04947	0.691177	1.82449
CGH5	Sonication 5m Control	Sonication 5m CGH5 control	1	15	382.334	83.2712	23.8896	22.6277	1.05577	0.692887	0.967431
CGH5	Sonication 5m Control	Sonication 5m CGH5 control	1	15	387.393	85.8257	23.0204	22.5965	1.01876	0.660887	1.49985
CGH5	Sonication 5m Control	Sonication 5m CGH5 control	1	16	485.651	99.8473	26.4968	24.2091	1.0945	0.612155	0.927722
CGH5	Sonication 5m Control	Sonication 5m CGH5 control	1	16	401.972	86.494	25.6764	22.0718	1.16332	0.675202	0.839014
CGH5	Sonication 5m Control	Sonication 5m CGH5 control	1	16	379.367	84.6863	24.1422	21.2884	1.13405	0.664727	1.93305
CGH5	Sonication 5m Control	Sonication 5m CGH5 control	1	16	488.444	98.594	26.1651	25.6547	1.0199	0.631427	0.42736
CGH5	Sonication 5m Control	Sonication 5m CGH5 control	1	16	419.733	91.6144	25.2	24.0295	1.04871	0.628428	0.961792
CGH5	Sonication 5m Control	Sonication 5m CGH5 control	1	16	457.157	95.1147	25.6331	24.4148	1.0499	0.635009	1.84844
CGH5	Sonication 10m Control	Sonication 10m CGH5 control	1	1	405.529	90.5765	24.7992	22.3266	1.11075	0.621157	0.410261
CGH5	Sonication 10m Control	Sonication 10m CGH5 control	1	1	438.042	90.632	25.0619	23.5738	1.06313	0.670134	1.63487
CGH5	Sonication 10m Control	Sonication 10m CGH5 control	1	1	390.851	86.8338	23.8243	23.3578	1.01997	0.651393	0.509913
CGH5	Sonication 10m Control	Sonication 10m CGH5 control	1	1	426.771	91.3998	24.4587	23.0786	1.0598	0.641968	0.510307
CGH5	Sonication 10m Control	Sonication 10m CGH5 control	1	1	389.801	86.3944	25.2837	20.902	1.20963	0.656269	1.08956
CGH5	Sonication 10m Control	Sonication 10m CGH5 control	1	1	390.44	84.7255	24.075	22.8346	1.05432	0.683495	0.706785
CGH5	Sonication 10m Control	Sonication 10m CGH5 control	1	2	421.249	88.7545	24.7557	22.7846	1.08651	0.671997	0.921734
CGH5	Sonication 10m Control	Sonication 10m CGH5 control	1	2	450.214	92.0193	25.6445	23.7341	1.08049	0.668146	0.806998
CGH5	Sonication 10m Control	Sonication 10m CGH5 control	1	2	384.126	85.2982	23.356	22.2166	1.05129	0.663444	1.12511
CGH5	Sonication 10m Control	Sonication 10m CGH5 control	1	2	406.07	87.4141	23.8777	23.1543	1.03124	0.667802	0.761447
CGH5	Sonication 10m Control	Sonication 10m CGH5 control	1	2	426.88	87.326	25.8273	23.2414	1.11126	0.703442	0.259762
CGH5	Sonication 10m Control	Sonication 10m CGH5 control	1	2	356.984	81.4703	22.8048	21.8323	1.04454	0.675866	1.33859
CGH5	Sonication 10m Control	Sonication 10m CGH5 control	1	3	445.871	91.3471	25.1942	24.7203	1.01917	0.671475	1.42719
CGH5	Sonication 10m Control	Sonication 10m CGH5 control	1	3	445.32	90.45	25.6995	24.6857	1.04106	0.684014	0.640273
CGH5	Sonication 10m Control	Sonication 10m CGH5 control	1	3	450.048	91.1432	26.0143	23.0882	1.12674	0.680801	1.25339
CGH5	Sonication 10m Control	Sonication 10m CGH5 control	1	3	374.302	83.5746	24.357	20.7686	1.17278	0.673415	0.684431
CGH5	Sonication 10m Control	Sonication 10m CGH5 control	1	3	389.692	87.1995	24.8063	21.6437	1.14612	0.644026	1.41409
CGH5	Sonication 10m Control	Sonication 10m CGH5 control	1	4	431.078	93.0485	24.9606	23.5349	1.06058	0.625672	1.71025
CGH5	Sonication 10m Control	Sonication 10m CGH5 control	1	4	403.074	88.3532	25.3003	20.6218	1.22687	0.648859	0.27505
CGH5	Sonication 10m Control	Sonication 10m CGH5 control	1	4	376.037	83.926	24.0365	21.8955	1.09778	0.670883	1.02463
CGH5	Sonication 10m Control	Sonication 10m CGH5 control	1	4	412.401	90.2902	25.3	21.7709	1.1621	0.635695	0.47233
CGH5	Sonication 10m Control	Sonication 10m CGH5 control	1	4	424.33	89.1853	24.786	23.26	1.06561	0.67039	1.67291
CGH5	Sonication 10m Control	Sonication 10m CGH5 control	1	4	377.024	86.9707	23.9358	20.9038	1.14505	0.626373	0.739367
CGH5	Sonication 10m Control	Sonication 10m CGH5 control	1	5	444.652	92.7201	25.1644	24.0552	1.04611	0.649953	0.629482
CGH5	Sonication 10m Control	Sonication 10m CGH5 control	1	5	421.049	89.1853	26.2035	21.9845	1.19191	0.665206	1.84792
CGH5	Sonication 10m Control	Sonication 10m CGH5 control	1	5	453.063	92.0173	25.6072	23.636	1.0834	0.672403	1.43119
CGH5	Sonication 10m Control	Sonication 10m CGH5 control	1	5	407.023	90.0336	24.4978	21.8643	1.12045	0.630986	2.25359
CGH5	Sonication 10m Control	Sonication 10m CGH5 control	1	5	398.79	86.58	24.4616	22.4819	1.08806	0.668526	0.522485
CGH5	Sonication 10m Control	Sonication 10m CGH5 control	1	5	394.148	86.7811	24.3185	22.6604	1.07317	0.657687	0.934618
CGH5	Sonication 10m Control	Sonication 10m CGH5 control	1	6	335.898	80.2409	22.2861	20.3797	1.09354	0.655581	0.719579
CGH5	Sonication 10m Control	Sonication 10m CGH5 control	1	6	337.43	79.4988	21.9168	21.3136	1.0283	0.670922	0.787552
CGH5	Sonication 10m Control	Sonication 10m CGH5 control	1	6	341.626	82.1203	21.9413	21.0421	1.04273	0.636589	0.675769
CGH5	Sonication 10m Control	Sonication 10m CGH5 control	1	6	327.893	78.9857	21.5967	21.2551	1.01607	0.660459	0.64285
CGH5	Sonication 10m Control	Sonication 10m CGH5 control	1	6	422.441	89.4074	24.3975	23.3922	1.04298	0.664094	1.65651
CGH5	Sonication 10m Control	Sonication 10m CGH5 control	1	6	332.654	79.4156	22.0518	20.7164	1.06446	0.662813	2.24622
CGH5	Sonication 10m Control	Sonication 10m CGH5 control	1	7	386.152	87.0234	24.2301	21.5454	1.1246	0.640761	0.887691
CGH5	Sonication 10m Control	Sonication 10m CGH5 control	1	7	362.637	83.6321	23.9203	20.7098	1.15502	0.651531	2.05056
CGH5	Sonication 10m Control	Sonication 10m CGH5 control	1	7	333.58	79.0939	21.6984	20.726	1.04692	0.670076	0.845375
CGH5	Sonication 10m Control	Sonication 10m CGH5 control	1	7	317.601	77.4826	20.9733	20.3572	1.03026	0.66479	1.22191
CGH5	Sonication 10m Control	Sonication 10m CGH5 control	1	7	314.117	76.0655	21.219	20.75	1.0226	0.682221	0.931543
CGH5	Sonication 10m Control	Sonication 10m CGH5 control	1	7	326.147	78.102	21.4879	20.6179	1.0422	0.67189	0.588755
CGH5	Sonication 10m Control	Sonication 10m CGH5 control	1	8	326.253	78.5157	21.0536	20.5658	1.02372	0.665047	0.483056
CGH5	Sonication 10m Control	Sonication 10m CGH5 control	1	8	326.644	76.3939	22.6013	20.5895	1.09771	0.703343	0.754718
CGH5	Sonication 10m Control	Sonication 10m CGH5 control	1	8	322.756	76.6687	21.7784	20.4892	1.06292	0.689998	1.53841
CGH5	Sonication 10m Control	Sonication 10m CGH5 control	1	8	337.533	77.8224	22.185	21.2467	1.04416	0.700353	0.244944
CGH5	Sonication 10m Control	Sonication 10m CGH5 control	1	8	342.502	80.0092	21.857	21.3044	1.02594	0.672345	0.927797
CGH5	Sonication 10m Control	Sonication 10m CGH5 control	1	8	323.602	76.8928	21.2576	20.6638	1.02874	0.68778	1.25904
CGH5	Sonication 10m Control	Sonication 10m CGH5 control	1	9	309.262	77.966	20.7306	19.6283	1.05616	0.63933	1.66042
CGH5	Sonication 10m Control	Sonication 10m CGH5 control	1	9	313.198	76.5395	21.6868	19.8636	1.09179	0.671828	0.350737
CGH5	Sonication 10m Control	Sonication 10m CGH5 control	1	9	318.27	77.8435	20.8534	20.5118	1.01666	0.660026	0.947657
CGH5	Sonication 10m Control	Sonication 10m CGH5 control	1	9	392.663	88.3322	23.2321	22.5999	1.02798	0.632399	1.62756
CGH5	Sonication 10m Control	Sonication 10m CGH5 control	1	9	341.865	80.6383	22.7613	20.2982	1.12134	0.660666	0.307389
CGH5	Sonication 10m Control	Sonication 10m CGH5 control	1	9	354.437	81.6464	22.8546	21.0314	1.08669	0.668152	1.04598
CGH5	Sonication 10m Control	Sonication 10m CGH5 control	1	10	344.093	80.1806	22.8975	20.5811	1.11255	0.672585	0.547478
CGH5	Sonication 10m Control	Sonication 10m CGH5 control	1	10	322.585	76.4562	21.5644	21.4305	1.00625	0.693473	0.647092
CGH5	Sonication 10m Control	Sonication 10m CGH5 control	1	10	354.423	80.8278	22.53	21.2681	1.05933	0.681726	0.444547
CGH5	Sonication 10m Control	Sonication 10m CGH5 control	1	10	331.412	79.5238	21.5255	20.8258	1.0336	0.658541	0.559034
CGH5	Sonication 10m Control	Sonication 10m CGH5 control	1	10	345.117	80.9781	22.4181	20.5118	1.09294	0.661365	1.31969
CGH5	Sonication 10m Control	Sonication 10m CGH5 control	1	10	347.516	79.9977	22.3679	21.2625	1.05199	0.682385	1.37556
CGH5	Sonication 10m Control	Sonication 10m CGH5 control	1	11	326.609	79.5659	22.0355	19.8772	1.10858	0.648313	0.509144
CGH5	Sonication 10m Control	Sonication 10m CGH5 control	1	11	342.518	82.6871	21.706	21.3153	1.01833	0.629533	0.971757
CGH5	Sonication 10m Control	Sonication 10m CGH5 control	1	11	334.334	80.5463	22.4029	19.8166	1.13051	0.647589	1.8622
CGH5	Sonication 10m Control	Sonication 10m CGH5 control	1	11	367.685	84.3099	23.282	21.5381	1.08097	0.650022	1.41649
CGH5	Sonication 10m Control	Sonication 10m CGH5 control	1	11	364.311	85.4474	23.5127	20.5466	1.14436	0.627025	0.876633
CGH5	Sonication 10m Control	Sonication 10m CGH5 control	1	11	385.06	86.3905	23.3678	22.2443	1.05051	0.648345	0.903889
CGH5	Sonication 10m Control	Sonication 10m CGH5 control	1	12	356.808	84.4039	22.7286	20.7168	1.09711	0.62939	1.98954
CGH5	Sonication 10m Control	Sonication 10m CGH5 control	1	12	361.699	81.3755	23.6559	22.2052	1.06533	0.686388	0.989052
CGH5	Sonication 10m Control	Sonication 10m CGH5 control	1	12	332.748	78.1643	22.0037	21.1338	1.04116	0.684398	2.15609
CGH5	Sonication 10m Control	Sonication 10m CGH5 control	1	12	364.914	82.7398	22.9289	22.0589	1.03944	0.669841	2.09234
CGH5	Sonication 10m Control	Sonication 10m CGH5 control	1	12	346.198	80.1873	23.0928	20.7984	1.11032	0.676585	1.49914
CGH5	Sonication 10m Control	Sonication 10m CGH5 control	1	12	334.498	78.8928	21.939	20.199	1.08614	0.675348	1.83977
CGH5	Sonication 10m Control	Sonication 10m CGH5 control	1	13	465.956	93.802	25.8073	24.3436	1.06013	0.665473	0.560002
CGH5	Sonication 10m Control	Sonication 10m CGH5 control	1	13	502.307	98.3585	26.6455	25.5392	1.04332	0.652462	2.18465
CGH5	Sonication 10m Control	Sonication 10m CGH5 control	1	13	454.6	94.0443	25.8707	24.5429	1.0541	0.645913	0.819814
CGH5	Sonication 10m Control	Sonication 10m CGH5 control	1	13	490.058	97.0918	27.0092	25.0748	1.07715	0.65327	2.90945
CGH5	Sonication 10m Control	Sonication 10m CGH5 control	1	13	498.994	100.042	26.347	25.0949	1.04989	0.626533	3.36331
CGH5	Sonication 10m Control	Sonication 10m CGH5 control	1	13	487.625	95.67	26.6794	25.7386	1.03655	0.669491	0.913461
CGH5	Sonication 10m Control	Sonication 10m CGH5 control	1	14	505.995	97.3484	28.6102	25.501	1.12192	0.670963	1.81157
CGH5	Sonication 10m Control	Sonication 10m CGH5 control	1	14	553.262	103.075	28.1855	26.161	1.07739	0.654389	1.21521
CGH5	Sonication 10m Control	Sonication 10m CGH5 control	1	14	631.066	108.348	31.3556	28.9741	1.08219	0.675523	1.41914
CGH5	Sonication 10m Control	Sonication 10m CGH5 control	1	14	472.745	96.3565	27.8468	22.5711	1.23374	0.639845	1.07963
CGH5	Sonication 10m Control	Sonication 10m CGH5 control	1	14	549.268	105.847	28.6387	25.4412	1.12568	0.616085	0.706229
CGH5	Sonication 10m Control	Sonication 10m CGH5 control	1	14	489.974	96.6523	27.5526	25.2654	1.09052	0.65911	1.58847
CGH5	Sonication 10m Control	Sonication 10m CGH5 control	1	15	515.997	96.8514	28.6638	24.6637	1.16219	0.691266	1.27492
CGH5	Sonication 10m Control	Sonication 10m CGH5 control	1	15	549.899	103.059	28.2436	26.1443	1.0803	0.650617	2.87391
CGH5	Sonication 10m Control	Sonication 10m CGH5 control	1	15	519.217	103.436	28.1306	24.8784	1.13072	0.609843	1.02677
CGH5	Sonication 10m Control	Sonication 10m CGH5 control	1	15	520.842	97.8941	28.853	24.6318	1.17137	0.682972	0.862715
CGH5	Sonication 10m Control	Sonication 10m CGH5 control	1	15	625.331	108.884	29.9933	27.5907	1.08708	0.662808	1.49512
CGH5	Sonication 10m Control	Sonication 10m CGH5 control	1	15	570.023	104.645	28.5013	26.135	1.09054	0.654133	1.65241
CGH5	Sonication 10m Control	Sonication 10m CGH5 control	1	16	575.924	106.253	28.6091	28.0796	1.01886	0.641045	2.71364
CGH5	Sonication 10m Control	Sonication 10m CGH5 control	1	16	576.399	107.7	29.5624	26.4208	1.1189	0.624453	3.08206
CGH5	Sonication 10m Control	Sonication 10m CGH5 control	1	16	655.461	114.848	31.229	27.4838	1.13627	0.624463	2.80652
CGH5	Sonication 10m Control	Sonication 10m CGH5 control	1	16	567.739	100.985	28.6367	27.2946	1.04917	0.699596	0.981979
CGH5	Sonication 10m Control	Sonication 10m CGH5 control	1	16	568.261	101.068	30.6128	27.8816	1.09796	0.699086	3.29318
CGH5	Sonication 10m Control	Sonication 10m CGH5 control	1	16	557.42	99.9976	29.5042	26.7432	1.10324	0.700509	1.3918
CGH5	Sonication 10m Control	Sonication 10m CGH5 control	1	17	552.677	102.874	29.0724	27.9271	1.04101	0.656255	0.900388
CGH5	Sonication 10m Control	Sonication 10m CGH5 control	1	17	621.212	106.626	30.2056	28.6582	1.05399	0.686633	1.94217
CGH5	Sonication 10m Control	Sonication 10m CGH5 control	1	17	543.453	102.823	27.6915	26.1772	1.05785	0.64594	1.87925
CGH5	Sonication 10m Control	Sonication 10m CGH5 control	1	17	506.878	96.9069	28.3149	25.5575	1.10789	0.678271	0.361922
CGH5	Sonication 10m Control	Sonication 10m CGH5 control	1	17	611.427	109.559	29.8397	28.7344	1.03847	0.64011	3.11208
CGH5	Sonication 10m Control	Sonication 10m CGH5 control	1	17	566.072	104.328	29.8132	25.5413	1.16726	0.653552	0.636354
CGH5	Sonication 10m Control	Sonication 10m CGH5 control	1	18	582.933	103.258	29.5736	27.3261	1.08225	0.687043	1.2344
CGH5	Sonication 10m Control	Sonication 10m CGH5 control	1	18	520.397	100.313	27.7403	25.232	1.09941	0.649882	0.554433
CGH5	Sonication 10m Control	Sonication 10m CGH5 control	1	18	554.841	104.219	29.5113	26.0261	1.13391	0.641926	2.40368
CGH5	Sonication 10m Control	Sonication 10m CGH5 control	1	18	628.238	110.898	30.4092	26.8271	1.13352	0.641928	0.518017
CGH5	Sonication 10m Control	Sonication 10m CGH5 control	1	18	575.538	106.737	29.6903	26.8575	1.10548	0.634825	2.68216
CGH5	Sonication 10m Control	Sonication 10m CGH5 control	1	18	596.352	106.947	30.8418	26.7036	1.15497	0.655206	0.5179
CGH5	Sonication 10m Control	Sonication 10m CGH5 control	1	19	564.528	102.333	29.0961	27.5206	1.05724	0.677433	0.704016
CGH5	Sonication 10m Control	Sonication 10m CGH5 control	1	19	539.538	100.755	27.1386	26.8213	1.01183	0.66788	2.44936
CGH5	Sonication 10m Control	Sonication 10m CGH5 control	1	19	507.153	97.0822	26.6192	26.0123	1.02333	0.676191	0.808263
CGH5	Sonication 10m Control	Sonication 10m CGH5 control	1	19	610.158	109.312	29.5954	27.8703	1.0619	0.641681	2.03904
CGH5	Sonication 10m Control	Sonication 10m CGH5 control	1	19	596.168	106.656	30.8605	26.4295	1.16765	0.658584	2.33408
CGH5	Sonication 10m Control	Sonication 10m CGH5 control	1	19	617.762	108.385	30.0758	28.7616	1.04569	0.660837	1.61397
CGH5	Sonication 30m Control	Sonication 30m CGH5 control	1	1	380.792	85.9883	23.7414	21.2543	1.11702	0.64717	1.00535
CGH5	Sonication 30m Control	Sonication 30m CGH5 control	1	1	404.309	87.773	24.2743	22.4859	1.07953	0.659479	0.999071
CGH5	Sonication 30m Control	Sonication 30m CGH5 control	1	1	353.18	81.7507	22.7275	20.8407	1.09054	0.664083	0.541656
CGH5	Sonication 30m Control	Sonication 30m CGH5 control	1	1	335.322	80.7196	22.3237	19.9741	1.11763	0.646717	2.23309
CGH5	Sonication 30m Control	Sonication 30m CGH5 control	1	1	344.653	80.3127	23.0963	20.9116	1.10447	0.671467	0.951797
CGH5	Sonication 30m Control	Sonication 30m CGH5 control	1	1	434.059	93.4324	25.2893	23.2431	1.08803	0.624833	0.10253
CGH5	Sonication 30m Control	Sonication 30m CGH5 control	1	2	331.135	78.0886	22.4049	20.3473	1.10113	0.682402	0.970244
CGH5	Sonication 30m Control	Sonication 30m CGH5 control	1	2	349.242	81.7412	22.0632	21.2917	1.03623	0.656833	0.413929
CGH5	Sonication 30m Control	Sonication 30m CGH5 control	1	2	365.474	84.4134	23.6597	20.6129	1.14781	0.644529	1.832
CGH5	Sonication 30m Control	Sonication 30m CGH5 control	1	2	311.892	77.1129	22.4021	17.8581	1.25445	0.659112	1.02657
CGH5	Sonication 30m Control	Sonication 30m CGH5 control	1	2	355.42	83.387	22.844	21.2099	1.07705	0.642325	0.091496
CGH5	Sonication 30m Control	Sonication 30m CGH5 control	1	2	348.785	82.8969	22.1079	20.4283	1.08222	0.637811	1.55367
CGH5	Sonication 30m Control	Sonication 30m CGH5 control	1	3	392.86	85.6619	23.3622	22.9253	1.01906	0.672779	1.45072
CGH5	Sonication 30m Control	Sonication 30m CGH5 control	1	3	411.712	89.0809	24.5038	22.0887	1.10934	0.651979	0.973012
CGH5	Sonication 30m Control	Sonication 30m CGH5 control	1	3	401.45	86.7093	24.1991	22.4759	1.07667	0.670981	1.0817
CGH5	Sonication 30m Control	Sonication 30m CGH5 control	1	3	349.768	82.9084	22.5565	20.5854	1.09575	0.63943	0.213938
CGH5	Sonication 30m Control	Sonication 30m CGH5 control	1	3	363.969	84.1453	22.6005	21.2067	1.06573	0.645972	0.91756
CGH5	Sonication 30m Control	Sonication 30m CGH5 control	1	3	395.322	86.5475	24.2293	22.3048	1.08628	0.663211	1.37076
CGH5	Sonication 30m Control	Sonication 30m CGH5 control	1	4	396.975	88.6491	23.497	22.4321	1.04747	0.634782	2.40039
CGH5	Sonication 30m Control	Sonication 30m CGH5 control	1	4	398.519	87.8928	23.3963	22.9596	1.01902	0.648266	0.272277
CGH5	Sonication 30m Control	Sonication 30m CGH5 control	1	4	336.667	80.4189	22.1808	20.4629	1.08395	0.654175	1.20369
CGH5	Sonication 30m Control	Sonication 30m CGH5 control	1	4	405.221	88.8942	24.0262	22.6323	1.06159	0.644399	1.35714
CGH5	Sonication 30m Control	Sonication 30m CGH5 control	1	4	355.422	82.7723	24.0465	19.628	1.22511	0.651905	1.60606
CGH5	Sonication 30m Control	Sonication 30m CGH5 control	1	4	412.8	89.2455	24.0422	23.4353	1.0259	0.651293	0.676325
CGH5	Sonication 30m Control	Sonication 30m CGH5 control	0.667	5	64.2687	33.2068	9.83916	9.6022	1.02468	0.732411	0.690895
CGH5	Sonication 30m Control	Sonication 30m CGH5 control	0.667	5	124.261	46.7469	13.5911	12.9327	1.05091	0.714559	0.291613
CGH5	Sonication 30m Control	Sonication 30m CGH5 control	0.667	5	91.9282	39.9549	11.8342	11.0188	1.074	0.723635	0.314204
CGH5	Sonication 30m Control	Sonication 30m CGH5 control	0.667	5	165.624	54.0216	15.4048	14.4995	1.06244	0.713177	1.62391
CGH5	Sonication 30m Control	Sonication 30m CGH5 control	0.667	5	0	0	0	0	0	0	0
CGH5	Sonication 30m Control	Sonication 30m CGH5 control	0.667	5	0	0	0	0	0	0	0
CGH5	Sonication 30m Control	Sonication 30m CGH5 control	0.833	6	132.085	49.5953	14.578	12.7684	1.14172	0.674813	1.11017
CGH5	Sonication 30m Control	Sonication 30m CGH5 control	0.833	6	114.595	45.3624	13.4275	11.8752	1.13072	0.699813	0.281585
CGH5	Sonication 30m Control	Sonication 30m CGH5 control	0.833	6	95.3625	41.2426	12.1054	10.5793	1.14425	0.704524	0.913974
CGH5	Sonication 30m Control	Sonication 30m CGH5 control	0.833	6	89.179	41.2196	11.5659	10.4605	1.10567	0.659576	0.973427
CGH5	Sonication 30m Control	Sonication 30m CGH5 control	0.833	6	97.9702	42.7132	12.0144	11.5674	1.03864	0.674808	0.562535
CGH5	Sonication 30m Control	Sonication 30m CGH5 control	0.833	6	0	0	0	0	0	0	0
CGH5	Sonication 30m Control	Sonication 30m CGH5 control	0.667	7	130.585	48.837	14.1688	12.4932	1.13412	0.688026	0.351029
CGH5	Sonication 30m Control	Sonication 30m CGH5 control	0.667	7	104.456	44.4701	12.367	11.6298	1.06339	0.663753	0.469702
CGH5	Sonication 30m Control	Sonication 30m CGH5 control	0.667	7	86.5095	39.3679	11.3285	10.8406	1.04501	0.701438	0.213639
CGH5	Sonication 30m Control	Sonication 30m CGH5 control	0.667	7	205.701	62.5389	17.4964	15.5603	1.12443	0.660915	0.665098
CGH5	Sonication 30m Control	Sonication 30m CGH5 control	0.667	7	0	0	0	0	0	0	0
CGH5	Sonication 30m Control	Sonication 30m CGH5 control	0.667	7	0	0	0	0	0	0	0
CGH5	Sonication 30m Control	Sonication 30m CGH5 control	0.833	8	141.392	49.9926	14.5783	13.6305	1.06954	0.710922	0.659483
CGH5	Sonication 30m Control	Sonication 30m CGH5 control	0.833	8	83.4178	39.3239	11.6885	10.0674	1.16102	0.677885	0.141099
CGH5	Sonication 30m Control	Sonication 30m CGH5 control	0.833	8	85.9334	39.6638	11.3103	11.0986	1.01907	0.686411	0.26754
CGH5	Sonication 30m Control	Sonication 30m CGH5 control	0.833	8	92.5807	40.9697	11.7523	10.8116	1.08701	0.693113	0.555057
CGH5	Sonication 30m Control	Sonication 30m CGH5 control	0.833	8	113.238	46.5851	13.5691	11.3336	1.19724	0.655704	0.57489
CGH5	Sonication 30m Control	Sonication 30m CGH5 control	0.833	8	0	0	0	0	0	0	0
CGH5	Sonication 30m Control	Sonication 30m CGH5 control	0.167	9	125.624	48.7374	13.995	12.0017	1.16609	0.664596	0.521809
CGH5	Sonication 30m Control	Sonication 30m CGH5 control	0.167	9	0	0	0	0	0	0	0
CGH5	Sonication 30m Control	Sonication 30m CGH5 control	0.167	9	0	0	0	0	0	0	0
CGH5	Sonication 30m Control	Sonication 30m CGH5 control	0.167	9	0	0	0	0	0	0	0
CGH5	Sonication 30m Control	Sonication 30m CGH5 control	0.167	9	0	0	0	0	0	0	0
CGH5	Sonication 30m Control	Sonication 30m CGH5 control	0.167	9	0	0	0	0	0	0	0
CGH5	Sonication 30m Control	Sonication 30m CGH5 control	0.833	10	5.22667	9.989	3.43755	2.11577	1.62473	0.658249	0.768237
CGH5	Sonication 30m Control	Sonication 30m CGH5 control	0.833	10	121.806	47.734	13.476	12.9233	1.04277	0.671771	0.376773
CGH5	Sonication 30m Control	Sonication 30m CGH5 control	0.833	10	121.346	46.5363	13.5495	12.2734	1.10397	0.70413	0.966323
CGH5	Sonication 30m Control	Sonication 30m CGH5 control	0.833	10	35.6051	26.0415	7.64189	6.54264	1.16801	0.659766	0.372455
CGH5	Sonication 30m Control	Sonication 30m CGH5 control	0.833	10	201.25	62.4393	17.5785	15.762	1.11524	0.648679	0.624882
CGH5	Sonication 30m Control	Sonication 30m CGH5 control	0.833	10	0	0	0	0	0	0	0
CGH5	Sonication 30m Control	Sonication 30m CGH5 control	0.167	11	52.5755	30.688	9.07028	8.08422	1.12197	0.701546	0.370491
CGH5	Sonication 30m Control	Sonication 30m CGH5 control	0.167	11	0	0	0	0	0	0	0
CGH5	Sonication 30m Control	Sonication 30m CGH5 control	0.167	11	0	0	0	0	0	0	0
CGH5	Sonication 30m Control	Sonication 30m CGH5 control	0.167	11	0	0	0	0	0	0	0
CGH5	Sonication 30m Control	Sonication 30m CGH5 control	0.167	11	0	0	0	0	0	0	0
CGH5	Sonication 30m Control	Sonication 30m CGH5 control	0.167	11	0	0	0	0	0	0	0
CGH5	Sonication 30m Control	Sonication 30m CGH5 control	0.833	12	112.925	44.6684	13.5425	11.5701	1.17047	0.711212	0.379366
CGH5	Sonication 30m Control	Sonication 30m CGH5 control	0.833	12	16.5167	17.0091	5.58695	3.9041	1.43105	0.717415	0.170243
CGH5	Sonication 30m Control	Sonication 30m CGH5 control	0.833	12	19.1435	18.4031	5.32913	4.90008	1.08756	0.71031	0.107587
CGH5	Sonication 30m Control	Sonication 30m CGH5 control	0.833	12	109.469	43.6535	13.4747	11.3846	1.18359	0.721878	0.886517
CGH5	Sonication 30m Control	Sonication 30m CGH5 control	0.833	12	83.0056	40.5755	12.2605	9.00143	1.36206	0.633563	0.288441
CGH5	Sonication 30m Control	Sonication 30m CGH5 control	0.833	12	0	0	0	0	0	0	0
CGH5	Sonication 30m Control	Sonication 30m CGH5 control	1	13	214.626	64.7955	17.415	16.6206	1.04779	0.642394	1.60236
CGH5	Sonication 30m Control	Sonication 30m CGH5 control	1	13	305.607	75.6126	21.7104	19.4589	1.11571	0.671715	1.1748
CGH5	Sonication 30m Control	Sonication 30m CGH5 control	1	13	322.015	77.2077	22.0598	20.1659	1.09392	0.678835	1.99023
CGH5	Sonication 30m Control	Sonication 30m CGH5 control	1	13	269.839	72.3229	19.7761	18.5989	1.0633	0.648282	2.15553
CGH5	Sonication 30m Control	Sonication 30m CGH5 control	1	13	280.801	73.5829	20.8898	17.7557	1.17651	0.651712	0.877129
CGH5	Sonication 30m Control	Sonication 30m CGH5 control	1	13	248.433	71.3243	19.2208	17.8531	1.07661	0.613684	1.30231
CGH5	Sonication 30m Control	Sonication 30m CGH5 control	1	14	266.424	71.0046	20.0658	18.2352	1.10039	0.664065	1.20191
CGH5	Sonication 30m Control	Sonication 30m CGH5 control	1	14	320.74	79.4453	23.2364	18.3568	1.26582	0.638597	0.579255
CGH5	Sonication 30m Control	Sonication 30m CGH5 control	1	14	282.043	73.7696	21.9294	16.8352	1.30259	0.651284	2.91586
CGH5	Sonication 30m Control	Sonication 30m CGH5 control	1	14	307.384	74.5604	21.4678	21.0606	1.01933	0.694823	0.658899
CGH5	Sonication 30m Control	Sonication 30m CGH5 control	1	14	272.093	72.8706	19.6662	18.7671	1.04791	0.643907	0.691745
CGH5	Sonication 30m Control	Sonication 30m CGH5 control	1	14	286.175	74.4772	20.0716	19.5418	1.02711	0.648329	0.862046
CGH5	Sonication 30m Control	Sonication 30m CGH5 control	1	15	357.161	80.9456	24.2368	21.0899	1.14921	0.684994	0.771564
CGH5	Sonication 30m Control	Sonication 30m CGH5 control	1	15	354.266	82.8969	23.6366	20.4292	1.157	0.647832	0.638428
CGH5	Sonication 30m Control	Sonication 30m CGH5 control	1	15	311.364	75.6749	21.1724	20.1862	1.04885	0.683242	1.92617
CGH5	Sonication 30m Control	Sonication 30m CGH5 control	1	15	293.442	73.8969	21.9984	17.9845	1.22318	0.675274	1.33693
CGH5	Sonication 30m Control	Sonication 30m CGH5 control	1	15	320.718	79.9977	22.4645	19.1538	1.17285	0.629763	0.98144
CGH5	Sonication 30m Control	Sonication 30m CGH5 control	1	15	305.182	76.3499	23.4857	18.3774	1.27797	0.657887	0.585936
CGH5	Sonication 30m Control	Sonication 30m CGH5 control	1	16	352.226	83.2367	23.3625	19.7967	1.18012	0.638854	1.36502
CGH5	Sonication 30m Control	Sonication 30m CGH5 control	1	16	359.24	83.5881	22.9081	21.5264	1.06419	0.646108	0.733316
CGH5	Sonication 30m Control	Sonication 30m CGH5 control	1	16	433.722	89.3931	26.025	24.167	1.07688	0.682047	1.47869
CGH5	Sonication 30m Control	Sonication 30m CGH5 control	1	16	411.537	88.6951	24.5227	22.6152	1.08435	0.657384	0.182848
CGH5	Sonication 30m Control	Sonication 30m CGH5 control	1	16	372.764	85.8027	23.394	21.8767	1.06936	0.636271	1.73708
CGH5	Sonication 30m Control	Sonication 30m CGH5 control	1	16	364.364	83.5144	23.1306	21.3074	1.08557	0.656482	2.53186
CGH5	Sonication 30m Control	Sonication 30m CGH5 control	1	17	256.974	69.5876	19.6729	17.1593	1.14649	0.666861	1.71084
CGH5	Sonication 30m Control	Sonication 30m CGH5 control	1	17	264.992	70.9701	19.4381	18.8386	1.03182	0.661138	0.674259
CGH5	Sonication 30m Control	Sonication 30m CGH5 control	1	17	201.653	60.4076	17.0112	16.6765	1.02007	0.694436	1.20863
CGH5	Sonication 30m Control	Sonication 30m CGH5 control	1	17	284.304	73.6633	20.8974	18.7837	1.11252	0.6584	0.62753
CGH5	Sonication 30m Control	Sonication 30m CGH5 control	1	17	292.554	75.3532	20.6671	19.2533	1.07343	0.647459	1.67724
CGH5	Sonication 30m Control	Sonication 30m CGH5 control	1	17	231.514	65.5673	18.2071	17.2956	1.0527	0.676726	0.716758
CGH5	Sonication 30m Control	Sonication 30m CGH5 control	1	18	269.132	71.0391	20.9952	17.2221	1.21908	0.670163	0.444594
CGH5	Sonication 30m Control	Sonication 30m CGH5 control	1	18	199.711	59.9959	17.4371	15.7016	1.11053	0.697216	0.475197
CGH5	Sonication 30m Control	Sonication 30m CGH5 control	1	18	265.617	69.5752	20.9193	17.6018	1.18848	0.689534	0.586513
CGH5	Sonication 30m Control	Sonication 30m CGH5 control	1	18	274.988	72.0702	20.1322	18.2448	1.10345	0.665292	1.03487
CGH5	Sonication 30m Control	Sonication 30m CGH5 control	1	18	291.593	73.0879	20.696	19.7191	1.04954	0.685955	1.0547
CGH5	Sonication 30m Control	Sonication 30m CGH5 control	1	18	304.942	76.4792	21.6831	19.1607	1.13165	0.655151	1.76882
CGH5	Sonication 30m Control	Sonication 30m CGH5 control	1	19	289.288	75.1339	20.0336	19.7157	1.01612	0.643974	1.41925
CGH5	Sonication 30m Control	Sonication 30m CGH5 control	1	19	284.178	71.4075	21.5054	19.2444	1.11749	0.700346	1.98116
CGH5	Sonication 30m Control	Sonication 30m CGH5 control	1	19	304.649	77.337	21.1948	19.0753	1.11111	0.640082	2.32489
CGH5	Sonication 30m Control	Sonication 30m CGH5 control	1	19	246.454	67.1929	19.9891	17.412	1.14801	0.68596	1.16132
CGH5	Sonication 30m Control	Sonication 30m CGH5 control	1	19	279.426	72.4962	21.0248	18.6264	1.12876	0.668107	1.7474
CGH5	Sonication 30m Control	Sonication 30m CGH5 control	1	19	248.497	69.7867	20.418	17.9974	1.1345	0.641189	0.574399
CGH5	Sonication 30m Control	Sonication 30m CGH5 control	1	20	244.723	67.2964	19.2236	17.4798	1.09976	0.67905	0.420718
CGH5	Sonication 30m Control	Sonication 30m CGH5 control	1	20	245.202	66.9565	18.6532	18.2456	1.02234	0.687302	0.48189
CGH5	Sonication 30m Control	Sonication 30m CGH5 control	1	20	282.812	71.6058	20.9467	19.0791	1.09789	0.693123	1.42104
CGH5	Sonication 30m Control	Sonication 30m CGH5 control	1	20	237.826	66.0249	20.0611	16.8007	1.19407	0.685571	0.899544
CGH5	Sonication 30m Control	Sonication 30m CGH5 control	1	20	241.754	67.0609	20.2967	17.0737	1.18877	0.675531	0.98357
CGH5	Sonication 30m Control	Sonication 30m CGH5 control	1	20	303.909	75.4365	21.4521	19.5724	1.09603	0.671105	1.31021
CGH5	Sonication 1m UVC30m	Sonication 1m CGH5 UVC30m	1	1	202.325	61.8131	17.0628	16.1687	1.0553	0.665423	1.54076
CGH5	Sonication 1m UVC30m	Sonication 1m CGH5 UVC30m	1	1	178.725	57.2797	16.4879	14.9104	1.1058	0.684534	1.1945
CGH5	Sonication 1m UVC30m	Sonication 1m CGH5 UVC30m	1	1	157.764	53.4835	15.1302	14.0559	1.07643	0.693071	1.07682
CGH5	Sonication 1m UVC30m	Sonication 1m CGH5 UVC30m	1	1	170.396	55.7583	16.3675	14.5567	1.1244	0.68873	1.27259
CGH5	Sonication 1m UVC30m	Sonication 1m CGH5 UVC30m	1	1	167.07	56.7339	15.4821	14.4779	1.06936	0.652263	1.38698
CGH5	Sonication 1m UVC30m	Sonication 1m CGH5 UVC30m	1	1	171.192	55.6683	15.575	15.3381	1.01545	0.694188	0.105141
CGH5	Sonication 1m UVC30m	Sonication 1m CGH5 UVC30m	1	2	244.117	67.417	18.9764	17.2136	1.10241	0.674946	0.267409
CGH5	Sonication 1m UVC30m	Sonication 1m CGH5 UVC30m	1	2	235.995	64.4949	18.9195	17.5783	1.0763	0.712955	0.494967
CGH5	Sonication 1m UVC30m	Sonication 1m CGH5 UVC30m	1	2	259.006	68.767	19.3275	17.9337	1.07772	0.688272	1.2654
CGH5	Sonication 1m UVC30m	Sonication 1m CGH5 UVC30m	1	2	227.804	65.4915	18.2393	16.9217	1.07787	0.667421	0.885339
CGH5	Sonication 1m UVC30m	Sonication 1m CGH5 UVC30m	1	2	234.088	65.8544	19.4364	16.0029	1.21456	0.678296	0.288581
CGH5	Sonication 1m UVC30m	Sonication 1m CGH5 UVC30m	1	2	186.05	57.9364	16.5509	16.0771	1.02948	0.696523	0.177537
CGH5	Sonication 1m UVC30m	Sonication 1m CGH5 UVC30m	1	3	312.876	77.293	22.0671	19.9684	1.1051	0.658115	0.604343
CGH5	Sonication 1m UVC30m	Sonication 1m CGH5 UVC30m	1	3	204.846	62.6384	17.832	15.5209	1.1489	0.656079	1.99128
CGH5	Sonication 1m UVC30m	Sonication 1m CGH5 UVC30m	1	3	223.821	64.6845	18.1139	16.9678	1.06755	0.67222	0.692498
CGH5	Sonication 1m UVC30m	Sonication 1m CGH5 UVC30m	1	3	221.105	64.4901	18.2069	16.3203	1.1156	0.668069	1.3303
CGH5	Sonication 1m UVC30m	Sonication 1m CGH5 UVC30m	1	3	255.592	68.6952	19.2	18.3846	1.04435	0.68062	1.07648
CGH5	Sonication 1m UVC30m	Sonication 1m CGH5 UVC30m	1	3	337.972	79.3993	22.368	21.0402	1.06311	0.673686	1.90244
CGH5	Sonication 1m UVC30m	Sonication 1m CGH5 UVC30m	1	4	270.896	71.5206	19.8728	18.5324	1.07233	0.665504	0.166984
CGH5	Sonication 1m UVC30m	Sonication 1m CGH5 UVC30m	1	4	281.434	74.3039	19.8808	18.434	1.07848	0.640565	0.363803
CGH5	Sonication 1m UVC30m	Sonication 1m CGH5 UVC30m	1	4	231.749	66.7975	18.4848	17.3376	1.06617	0.65269	0.538019
CGH5	Sonication 1m UVC30m	Sonication 1m CGH5 UVC30m	1	4	234.521	66.3954	18.551	17.2892	1.07299	0.668521	0.259984
CGH5	Sonication 1m UVC30m	Sonication 1m CGH5 UVC30m	1	4	284.922	73.0649	20.2638	19.1403	1.0587	0.670684	1.24764
CGH5	Sonication 1m UVC30m	Sonication 1m CGH5 UVC30m	1	4	239.571	67.6784	19.6717	16.7227	1.17635	0.657271	0.274536
CGH5	Sonication 1m UVC30m	Sonication 1m CGH5 UVC30m	0.833	5	136.861	51.0448	15.2215	12.4398	1.22361	0.660066	0.922913
CGH5	Sonication 1m UVC30m	Sonication 1m CGH5 UVC30m	0.833	5	241.088	68.5429	18.6394	17.3286	1.07564	0.644852	0.568141
CGH5	Sonication 1m UVC30m	Sonication 1m CGH5 UVC30m	0.833	5	375.091	83.3545	23.6977	21.8163	1.08624	0.678404	1.04106
CGH5	Sonication 1m UVC30m	Sonication 1m CGH5 UVC30m	0.833	5	141.449	50.8437	14.5054	14.0175	1.03481	0.687598	0.743414
CGH5	Sonication 1m UVC30m	Sonication 1m CGH5 UVC30m	0.833	5	105.395	44.1678	12.8218	11.1462	1.15033	0.678917	1.51708
CGH5	Sonication 1m UVC30m	Sonication 1m CGH5 UVC30m	0.833	5	0	0	0	0	0	0	0
CGH5	Sonication 1m UVC30m	Sonication 1m CGH5 UVC30m	0.333	6	307.751	75.2759	21.2982	19.0076	1.12051	0.682493	1.52841
CGH5	Sonication 1m UVC30m	Sonication 1m CGH5 UVC30m	0.333	6	163.631	54.0311	15.7208	14.3537	1.09524	0.70435	0.611102
CGH5	Sonication 1m UVC30m	Sonication 1m CGH5 UVC30m	0.333	6	0	0	0	0	0	0	0
CGH5	Sonication 1m UVC30m	Sonication 1m CGH5 UVC30m	0.333	6	0	0	0	0	0	0	0
CGH5	Sonication 1m UVC30m	Sonication 1m CGH5 UVC30m	0.333	6	0	0	0	0	0	0	0
CGH5	Sonication 1m UVC30m	Sonication 1m CGH5 UVC30m	0.333	6	0	0	0	0	0	0	0
CGH5	Sonication 1m UVC30m	Sonication 1m CGH5 UVC30m	0.667	7	5.5108	10.0398	3.03093	2.64935	1.14403	0.687033	0.190172
CGH5	Sonication 1m UVC30m	Sonication 1m CGH5 UVC30m	0.667	7	123.143	48.3793	14.0108	12.3786	1.13185	0.661152	0.09427
CGH5	Sonication 1m UVC30m	Sonication 1m CGH5 UVC30m	0.667	7	205.008	61.3154	17.3176	15.8416	1.09317	0.685238	1.98402
CGH5	Sonication 1m UVC30m	Sonication 1m CGH5 UVC30m	0.667	7	290.74	73.4528	21.0584	18.61	1.13156	0.677172	0.645764
CGH5	Sonication 1m UVC30m	Sonication 1m CGH5 UVC30m	0.667	7	0	0	0	0	0	0	0
CGH5	Sonication 1m UVC30m	Sonication 1m CGH5 UVC30m	0.667	7	0	0	0	0	0	0	0
CGH5	Sonication 1m UVC30m	Sonication 1m CGH5 UVC30m	1	8	200.75	61.2999	17.2277	15.663	1.0999	0.671346	0.571717
CGH5	Sonication 1m UVC30m	Sonication 1m CGH5 UVC30m	1	8	265.951	71.5713	19.9165	19.4499	1.02399	0.65243	0.676968
CGH5	Sonication 1m UVC30m	Sonication 1m CGH5 UVC30m	1	8	359.516	84.559	23.9091	19.4118	1.23168	0.631842	1.58579
CGH5	Sonication 1m UVC30m	Sonication 1m CGH5 UVC30m	1	8	264.035	71.444	20.1643	18.1851	1.10883	0.65004	0.882866
CGH5	Sonication 1m UVC30m	Sonication 1m CGH5 UVC30m	1	8	111.236	46.6847	12.8404	12.1804	1.05418	0.641366	1.41026
CGH5	Sonication 1m UVC30m	Sonication 1m CGH5 UVC30m	1	8	121.767	47.9839	14.3553	13.1443	1.09213	0.664579	0.570778
CGH5	Sonication 1m UVC30m	Sonication 1m CGH5 UVC30m	0.333	9	67.8883	34.4556	10.476	8.57276	1.22201	0.718595	0.956374
CGH5	Sonication 1m UVC30m	Sonication 1m CGH5 UVC30m	0.333	9	139.055	50.5359	15.5268	11.9175	1.30285	0.68422	0.567755
CGH5	Sonication 1m UVC30m	Sonication 1m CGH5 UVC30m	0.333	9	0	0	0	0	0	0	0
CGH5	Sonication 1m UVC30m	Sonication 1m CGH5 UVC30m	0.333	9	0	0	0	0	0	0	0
CGH5	Sonication 1m UVC30m	Sonication 1m CGH5 UVC30m	0.333	9	0	0	0	0	0	0	0
CGH5	Sonication 1m UVC30m	Sonication 1m CGH5 UVC30m	0.333	9	0	0	0	0	0	0	0
CGH5	Sonication 1m UVC30m	Sonication 1m CGH5 UVC30m	0.833	10	147.977	52.3786	14.4995	13.821	1.04909	0.677795	0.89828
CGH5	Sonication 1m UVC30m	Sonication 1m CGH5 UVC30m	0.833	10	176.495	57.0183	16.0997	14.9264	1.07861	0.682203	1.13896
CGH5	Sonication 1m UVC30m	Sonication 1m CGH5 UVC30m	0.833	10	49.3726	29.6375	9.59272	7.46015	1.28586	0.706339	0.469504
CGH5	Sonication 1m UVC30m	Sonication 1m CGH5 UVC30m	0.833	10	85.3191	39.8026	12.1528	9.81905	1.23767	0.676759	1.28236
CGH5	Sonication 1m UVC30m	Sonication 1m CGH5 UVC30m	0.833	10	68.4341	36.2621	10.2304	9.45891	1.08156	0.653996	0.772361
CGH5	Sonication 1m UVC30m	Sonication 1m CGH5 UVC30m	0.833	10	0	0	0	0	0	0	0
CGH5	Sonication 1m UVC30m	Sonication 1m CGH5 UVC30m	1	11	198.564	60.8605	17.342	16.7241	1.03695	0.673657	1.17163
CGH5	Sonication 1m UVC30m	Sonication 1m CGH5 UVC30m	1	11	116.815	45.8938	13.5668	11.9217	1.138	0.696947	1.13741
CGH5	Sonication 1m UVC30m	Sonication 1m CGH5 UVC30m	1	11	130.645	49.1281	14.2967	12.9029	1.10803	0.680212	0.629148
CGH5	Sonication 1m UVC30m	Sonication 1m CGH5 UVC30m	1	11	120.973	47.577	13.4734	12.2963	1.09573	0.671587	1.21754
CGH5	Sonication 1m UVC30m	Sonication 1m CGH5 UVC30m	1	11	193.534	59.6073	17.0912	15.3029	1.11686	0.684492	0.357129
CGH5	Sonication 1m UVC30m	Sonication 1m CGH5 UVC30m	1	11	184.564	58.5531	16.426	14.5184	1.13139	0.676483	0.359972
CGH5	Sonication 1m UVC30m	Sonication 1m CGH5 UVC30m	0.333	12	103.059	42.5172	12.6212	10.4697	1.2055	0.716416	1.29063
CGH5	Sonication 1m UVC30m	Sonication 1m CGH5 UVC30m	0.333	12	83.3189	37.463	11.1192	9.8888	1.12442	0.746017	0.618406
CGH5	Sonication 1m UVC30m	Sonication 1m CGH5 UVC30m	0.333	12	0	0	0	0	0	0	0
CGH5	Sonication 1m UVC30m	Sonication 1m CGH5 UVC30m	0.333	12	0	0	0	0	0	0	0
CGH5	Sonication 1m UVC30m	Sonication 1m CGH5 UVC30m	0.333	12	0	0	0	0	0	0	0
CGH5	Sonication 1m UVC30m	Sonication 1m CGH5 UVC30m	0.333	12	0	0	0	0	0	0	0
CGH5	Sonication 1m UVC30m	Sonication 1m CGH5 UVC30m	0.5	13	11.3967	13.4905	4.14059	3.61711	1.14472	0.786923	0.567344
CGH5	Sonication 1m UVC30m	Sonication 1m CGH5 UVC30m	0.5	13	15.0522	15.571	4.57533	4.37507	1.04577	0.780145	0.120807
CGH5	Sonication 1m UVC30m	Sonication 1m CGH5 UVC30m	0.5	13	8.37008	11.3152	3.62796	3.11787	1.1636	0.821516	0.210011
CGH5	Sonication 1m UVC30m	Sonication 1m CGH5 UVC30m	0.5	13	0	0	0	0	0	0	0
CGH5	Sonication 1m UVC30m	Sonication 1m CGH5 UVC30m	0.5	13	0	0	0	0	0	0	0
CGH5	Sonication 1m UVC30m	Sonication 1m CGH5 UVC30m	0.5	13	0	0	0	0	0	0	0
CGH5	Sonication 1m UVC30m	Sonication 1m CGH5 UVC30m	0.167	14	19.267	17.4065	5.58695	4.62731	1.20738	0.799104	0.664772
CGH5	Sonication 1m UVC30m	Sonication 1m CGH5 UVC30m	0.167	14	0	0	0	0	0	0	0
CGH5	Sonication 1m UVC30m	Sonication 1m CGH5 UVC30m	0.167	14	0	0	0	0	0	0	0
CGH5	Sonication 1m UVC30m	Sonication 1m CGH5 UVC30m	0.167	14	0	0	0	0	0	0	0
CGH5	Sonication 1m UVC30m	Sonication 1m CGH5 UVC30m	0.167	14	0	0	0	0	0	0	0
CGH5	Sonication 1m UVC30m	Sonication 1m CGH5 UVC30m	0.167	14	0	0	0	0	0	0	0
CGH5	Sonication 1m UVC30m	Sonication 1m CGH5 UVC30m	0.333	15	12.6927	13.7328	4.27536	3.99903	1.0691	0.845755	0.249343
CGH5	Sonication 1m UVC30m	Sonication 1m CGH5 UVC30m	0.333	15	11.0149	12.8107	3.92247	3.64649	1.07568	0.843413	0.578989
CGH5	Sonication 1m UVC30m	Sonication 1m CGH5 UVC30m	0.333	15	0	0	0	0	0	0	0
CGH5	Sonication 1m UVC30m	Sonication 1m CGH5 UVC30m	0.333	15	0	0	0	0	0	0	0
CGH5	Sonication 1m UVC30m	Sonication 1m CGH5 UVC30m	0.333	15	0	0	0	0	0	0	0
CGH5	Sonication 1m UVC30m	Sonication 1m CGH5 UVC30m	0.333	15	0	0	0	0	0	0	0
CGH5	Sonication 1m UVC30m	Sonication 1m CGH5 UVC30m	0.5	16	22.0297	18.3936	5.61662	5.38072	1.04384	0.81825	0.33946
CGH5	Sonication 1m UVC30m	Sonication 1m CGH5 UVC30m	0.5	16	9.5403	12.6719	4.10134	3.08054	1.33137	0.746597	0.130372
CGH5	Sonication 1m UVC30m	Sonication 1m CGH5 UVC30m	0.5	16	93.0176	41.4872	11.9027	10.9973	1.08233	0.67912	0.811991
CGH5	Sonication 1m UVC30m	Sonication 1m CGH5 UVC30m	0.5	16	0	0	0	0	0	0	0
CGH5	Sonication 1m UVC30m	Sonication 1m CGH5 UVC30m	0.5	16	0	0	0	0	0	0	0
CGH5	Sonication 1m UVC30m	Sonication 1m CGH5 UVC30m	0.5	16	0	0	0	0	0	0	0
CGH5	Sonication 5m UVC30m	Sonication 5m CGH5 UVC30m	1	1	253.298	68.0729	19.4421	17.2963	1.12406	0.686898	1.22008
CGH5	Sonication 5m UVC30m	Sonication 5m CGH5 UVC30m	1	1	238.027	64.7812	19.0464	17.8502	1.06701	0.71275	1.19547
CGH5	Sonication 5m UVC30m	Sonication 5m CGH5 UVC30m	1	1	195.011	59.7365	16.7352	15.4338	1.08432	0.686733	1.56819
CGH5	Sonication 5m UVC30m	Sonication 5m CGH5 UVC30m	1	1	198.676	61.0148	18.4407	14.5406	1.26822	0.670635	1.08724
CGH5	Sonication 5m UVC30m	Sonication 5m CGH5 UVC30m	1	1	210.654	62.7027	18.8642	15.2393	1.23786	0.673297	0.932627
CGH5	Sonication 5m UVC30m	Sonication 5m CGH5 UVC30m	1	1	234.687	66.5171	18.4862	17.2987	1.06865	0.666548	0.792192
CGH5	Sonication 5m UVC30m	Sonication 5m CGH5 UVC30m	1	2	223.496	61.8314	18.952	16.1752	1.17167	0.734617	2.62855
CGH5	Sonication 5m UVC30m	Sonication 5m CGH5 UVC30m	1	2	249.592	67.2131	19.0231	18.3445	1.03699	0.694276	1.03139
CGH5	Sonication 5m UVC30m	Sonication 5m CGH5 UVC30m	1	2	210.466	61.9166	17.8704	17.2347	1.03689	0.689886	0.347575
CGH5	Sonication 5m UVC30m	Sonication 5m CGH5 UVC30m	1	2	193.483	58.0467	18.208	15.7559	1.15563	0.721604	0.393425
CGH5	Sonication 5m UVC30m	Sonication 5m CGH5 UVC30m	1	2	321.161	75.3485	21.3117	20.6939	1.02985	0.710861	0.51025
CGH5	Sonication 5m UVC30m	Sonication 5m CGH5 UVC30m	1	2	261.973	67.9274	21.058	17.2462	1.22102	0.713472	0.490598
CGH5	Sonication 5m UVC30m	Sonication 5m CGH5 UVC30m	1	3	217.954	62.2823	18.1088	16.8328	1.07581	0.706068	0.264958
CGH5	Sonication 5m UVC30m	Sonication 5m CGH5 UVC30m	1	3	177.51	56.6162	17.0463	14.4854	1.1768	0.695909	1.14445
CGH5	Sonication 5m UVC30m	Sonication 5m CGH5 UVC30m	1	3	137.377	49.9649	14.9192	12.4384	1.19945	0.691503	0.56683
CGH5	Sonication 5m UVC30m	Sonication 5m CGH5 UVC30m	1	3	223.757	64.291	18.8124	15.4395	1.21846	0.680278	1.06
CGH5	Sonication 5m UVC30m	Sonication 5m CGH5 UVC30m	1	3	201.868	59.7461	17.6692	16.5387	1.06835	0.710654	0.684747
CGH5	Sonication 5m UVC30m	Sonication 5m CGH5 UVC30m	1	3	160.728	55.1341	17.3927	12.7011	1.36939	0.66445	0.560021
CGH5	Sonication 5m UVC30m	Sonication 5m CGH5 UVC30m	1	4	238.04	65.8794	18.4049	17.8689	1.02999	0.689225	1.00784
CGH5	Sonication 5m UVC30m	Sonication 5m CGH5 UVC30m	1	4	155.555	53.6941	15.4377	13.3076	1.16006	0.678016	1.18172
CGH5	Sonication 5m UVC30m	Sonication 5m CGH5 UVC30m	1	4	156.496	52.9358	15.4796	14.6058	1.05983	0.701801	0.91978
CGH5	Sonication 5m UVC30m	Sonication 5m CGH5 UVC30m	1	4	252.271	68.1217	19.2463	18.5629	1.03682	0.683135	1.59829
CGH5	Sonication 5m UVC30m	Sonication 5m CGH5 UVC30m	1	4	204.268	60.6757	17.6786	16.7308	1.05665	0.697237	0.373144
CGH5	Sonication 5m UVC30m	Sonication 5m CGH5 UVC30m	1	4	260.009	68.723	19.4218	18.8815	1.02862	0.691823	2.12782
CGH5	Sonication 5m UVC30m	Sonication 5m CGH5 UVC30m	1	5	10.87	13.0769	4.07166	3.66523	1.11089	0.798788	0.208954
CGH5	Sonication 5m UVC30m	Sonication 5m CGH5 UVC30m	1	5	6.69898	10.6573	3.27972	2.97634	1.10193	0.741186	0.345449
CGH5	Sonication 5m UVC30m	Sonication 5m CGH5 UVC30m	1	5	11.3001	14.0093	4.66406	3.52274	1.32399	0.723538	0.321739
CGH5	Sonication 5m UVC30m	Sonication 5m CGH5 UVC30m	1	5	10.7341	13.3458	4.0108	3.87871	1.03406	0.757335	0.267021
CGH5	Sonication 5m UVC30m	Sonication 5m CGH5 UVC30m	1	5	190.658	57.7769	17.8506	14.3435	1.24451	0.71772	1.74135
CGH5	Sonication 5m UVC30m	Sonication 5m CGH5 UVC30m	1	5	128.445	45.9113	13.7679	12.8478	1.07162	0.765754	0.578469
CGH5	Sonication 5m UVC30m	Sonication 5m CGH5 UVC30m	0.5	6	30.3549	21.9744	6.68309	6.23718	1.07149	0.789956	0.32467
CGH5	Sonication 5m UVC30m	Sonication 5m CGH5 UVC30m	0.5	6	12.0492	13.5968	4.17731	3.96547	1.05342	0.819021	0.095492
CGH5	Sonication 5m UVC30m	Sonication 5m CGH5 UVC30m	0.5	6	22.1476	18.6799	5.80927	4.9819	1.16607	0.797604	0.18489
CGH5	Sonication 5m UVC30m	Sonication 5m CGH5 UVC30m	0.5	6	0	0	0	0	0	0	0
CGH5	Sonication 5m UVC30m	Sonication 5m CGH5 UVC30m	0.5	6	0	0	0	0	0	0	0
CGH5	Sonication 5m UVC30m	Sonication 5m CGH5 UVC30m	0.5	6	0	0	0	0	0	0	0
CGH5	Sonication 5m UVC30m	Sonication 5m CGH5 UVC30m	0.667	7	13.8775	14.7802	4.40933	4.09147	1.07769	0.798288	0.363698
CGH5	Sonication 5m UVC30m	Sonication 5m CGH5 UVC30m	0.667	7	86.9936	37.3721	11.0792	10.4416	1.06106	0.78271	0.174683
CGH5	Sonication 5m UVC30m	Sonication 5m CGH5 UVC30m	0.667	7	76.6525	35.643	10.8045	9.65818	1.11868	0.758207	0.637029
CGH5	Sonication 5m UVC30m	Sonication 5m CGH5 UVC30m	0.667	7	19.1513	17.1729	5.22786	4.97265	1.05132	0.816063	0.437808
CGH5	Sonication 5m UVC30m	Sonication 5m CGH5 UVC30m	0.667	7	0	0	0	0	0	0	0
CGH5	Sonication 5m UVC30m	Sonication 5m CGH5 UVC30m	0.667	7	0	0	0	0	0	0	0
CGH5	Sonication 5m UVC30m	Sonication 5m CGH5 UVC30m	1	8	13.4507	15.3613	4.64983	4.05619	1.14636	0.716314	0.211558
CGH5	Sonication 5m UVC30m	Sonication 5m CGH5 UVC30m	1	8	17.8407	17.7856	5.28448	4.53514	1.16523	0.708737	0.268719
CGH5	Sonication 5m UVC30m	Sonication 5m CGH5 UVC30m	1	8	20.5495	18.273	5.5791	5.14994	1.08333	0.773378	0.615606
CGH5	Sonication 5m UVC30m	Sonication 5m CGH5 UVC30m	1	8	308.606	73.9374	21.018	19.7106	1.06633	0.709392	0.389759
CGH5	Sonication 5m UVC30m	Sonication 5m CGH5 UVC30m	1	8	13.9853	16.3293	4.71578	4.52721	1.04165	0.659092	0.279474
CGH5	Sonication 5m UVC30m	Sonication 5m CGH5 UVC30m	1	8	189.034	58.6126	16.3435	16.0889	1.01583	0.691461	0.445177
CGH5	Sonication 5m UVC30m	Sonication 5m CGH5 UVC30m	1	9	136.146	49.4679	14.2199	13.3383	1.06609	0.699145	0.581273
CGH5	Sonication 5m UVC30m	Sonication 5m CGH5 UVC30m	1	9	190.033	57.6608	16.7513	16.3813	1.02258	0.718255	1.28222
CGH5	Sonication 5m UVC30m	Sonication 5m CGH5 UVC30m	1	9	32.0282	23.3732	6.77189	6.32479	1.07069	0.736725	0.376077
CGH5	Sonication 5m UVC30m	Sonication 5m CGH5 UVC30m	1	9	355.617	80.9543	22.3464	21.2554	1.05133	0.681886	0.686819
CGH5	Sonication 5m UVC30m	Sonication 5m CGH5 UVC30m	1	9	334.711	78.5434	23.1111	19.045	1.2135	0.681805	3.3552
CGH5	Sonication 5m UVC30m	Sonication 5m CGH5 UVC30m	1	9	138.659	50.5173	15.4519	12.608	1.22557	0.682776	0.927189
CGH5	Sonication 5m UVC30m	Sonication 5m CGH5 UVC30m	0.667	10	76.6447	36.3791	11.2105	9.29012	1.20671	0.727759	0.946654
CGH5	Sonication 5m UVC30m	Sonication 5m CGH5 UVC30m	0.667	10	25.2574	20.9135	6.13936	5.52144	1.11191	0.725675	0.170812
CGH5	Sonication 5m UVC30m	Sonication 5m CGH5 UVC30m	0.667	10	27.6247	21.1424	6.36356	5.91711	1.07545	0.776605	0.393641
CGH5	Sonication 5m UVC30m	Sonication 5m CGH5 UVC30m	0.667	10	14.5132	15.3977	4.50857	4.27195	1.05539	0.769234	0.545519
CGH5	Sonication 5m UVC30m	Sonication 5m CGH5 UVC30m	0.667	10	0	0	0	0	0	0	0
CGH5	Sonication 5m UVC30m	Sonication 5m CGH5 UVC30m	0.667	10	0	0	0	0	0	0	0
CGH5	Sonication 5m UVC30m	Sonication 5m CGH5 UVC30m	1	11	13.161	14.5216	4.45595	4.09504	1.08813	0.784272	0.293993
CGH5	Sonication 5m UVC30m	Sonication 5m CGH5 UVC30m	1	11	313.545	75.6598	20.6896	20.0061	1.03417	0.688303	1.10475
CGH5	Sonication 5m UVC30m	Sonication 5m CGH5 UVC30m	1	11	20.2665	18.2691	5.62082	4.83919	1.16152	0.763056	0.786597
CGH5	Sonication 5m UVC30m	Sonication 5m CGH5 UVC30m	1	11	192.557	59.8563	16.8861	15.1506	1.11454	0.675381	2.06601
CGH5	Sonication 5m UVC30m	Sonication 5m CGH5 UVC30m	1	11	28.0144	21.8471	6.30345	6.06186	1.03985	0.73757	0.247172
CGH5	Sonication 5m UVC30m	Sonication 5m CGH5 UVC30m	1	11	28.64	21.9074	6.59785	6.01163	1.09751	0.749895	0.169551
CGH5	Sonication 5m UVC30m	Sonication 5m CGH5 UVC30m	1	12	28.8578	21.9887	6.66238	5.89676	1.12984	0.750022	0.439382
CGH5	Sonication 5m UVC30m	Sonication 5m CGH5 UVC30m	1	12	175.791	55.7095	15.8554	15.2524	1.03954	0.711782	0.241676
CGH5	Sonication 5m UVC30m	Sonication 5m CGH5 UVC30m	1	12	281.255	70.6322	20.8116	19.2701	1.07999	0.708443	1.1241
CGH5	Sonication 5m UVC30m	Sonication 5m CGH5 UVC30m	1	12	415.984	86.8168	23.8767	23.6397	1.01002	0.693552	1.16432
CGH5	Sonication 5m UVC30m	Sonication 5m CGH5 UVC30m	1	12	17.4342	17.1154	5.29531	4.35706	1.21534	0.747893	0.87155
CGH5	Sonication 5m UVC30m	Sonication 5m CGH5 UVC30m	1	12	20.1655	18.3543	5.5984	5.01224	1.11694	0.752213	0.611639
CGH5	Sonication 5m UVC30m	Sonication 5m CGH5 UVC30m	0.333	13	45.799	27.8091	8.29716	7.61392	1.08974	0.744204	0.22193
CGH5	Sonication 5m UVC30m	Sonication 5m CGH5 UVC30m	0.333	13	21.585	18.9326	5.64454	5.13444	1.09935	0.756733	0.254843
CGH5	Sonication 5m UVC30m	Sonication 5m CGH5 UVC30m	0.333	13	0	0	0	0	0	0	0
CGH5	Sonication 5m UVC30m	Sonication 5m CGH5 UVC30m	0.333	13	0	0	0	0	0	0	0
CGH5	Sonication 5m UVC30m	Sonication 5m CGH5 UVC30m	0.333	13	0	0	0	0	0	0	0
CGH5	Sonication 5m UVC30m	Sonication 5m CGH5 UVC30m	0.333	13	0	0	0	0	0	0	0
CGH5	Sonication 5m UVC30m	Sonication 5m CGH5 UVC30m	0	14	0	0	0	0	0	0	0
CGH5	Sonication 5m UVC30m	Sonication 5m CGH5 UVC30m	0	14	0	0	0	0	0	0	0
CGH5	Sonication 5m UVC30m	Sonication 5m CGH5 UVC30m	0	14	0	0	0	0	0	0	0
CGH5	Sonication 5m UVC30m	Sonication 5m CGH5 UVC30m	0	14	0	0	0	0	0	0	0
CGH5	Sonication 5m UVC30m	Sonication 5m CGH5 UVC30m	0	14	0	0	0	0	0	0	0
CGH5	Sonication 5m UVC30m	Sonication 5m CGH5 UVC30m	0	14	0	0	0	0	0	0	0
CGH5	Sonication 5m UVC30m	Sonication 5m CGH5 UVC30m	0.333	15	12.9937	14.3531	4.31146	4.24584	1.01545	0.792593	0.376308
CGH5	Sonication 5m UVC30m	Sonication 5m CGH5 UVC30m	0.333	15	17.7722	18.133	5.17366	4.8129	1.07496	0.67922	0.098694
CGH5	Sonication 5m UVC30m	Sonication 5m CGH5 UVC30m	0.333	15	0	0	0	0	0	0	0
CGH5	Sonication 5m UVC30m	Sonication 5m CGH5 UVC30m	0.333	15	0	0	0	0	0	0	0
CGH5	Sonication 5m UVC30m	Sonication 5m CGH5 UVC30m	0.333	15	0	0	0	0	0	0	0
CGH5	Sonication 5m UVC30m	Sonication 5m CGH5 UVC30m	0.333	15	0	0	0	0	0	0	0
CGH5	Sonication 5m UVC30m	Sonication 5m CGH5 UVC30m	0.667	16	14.7175	15.0186	4.86212	3.84906	1.2632	0.819951	0.37786
CGH5	Sonication 5m UVC30m	Sonication 5m CGH5 UVC30m	0.667	16	19.8038	17.7329	5.37634	5.0346	1.06788	0.791409	0.032746
CGH5	Sonication 5m UVC30m	Sonication 5m CGH5 UVC30m	0.667	16	11.4865	13.4675	4.10818	3.9748	1.03356	0.795838	0.390348
CGH5	Sonication 5m UVC30m	Sonication 5m CGH5 UVC30m	0.667	16	16.7941	16.2	5.12064	4.35655	1.17539	0.804144	0.326568
CGH5	Sonication 5m UVC30m	Sonication 5m CGH5 UVC30m	0.667	16	0	0	0	0	0	0	0
CGH5	Sonication 5m UVC30m	Sonication 5m CGH5 UVC30m	0.667	16	0	0	0	0	0	0	0
CGH5	Sonication 10m UVC30m	Sonication 10m CGH5 UVC30m	1	1	309.587	71.8393	20.9614	19.9178	1.0524	0.753823	0.440039
CGH5	Sonication 10m UVC30m	Sonication 10m CGH5 UVC30m	1	1	194.931	56.4733	16.4046	15.7445	1.04192	0.768077	0.160167
CGH5	Sonication 10m UVC30m	Sonication 10m CGH5 UVC30m	1	1	222.138	61.2232	18.0987	16.4645	1.09925	0.744731	0.498804
CGH5	Sonication 10m UVC30m	Sonication 10m CGH5 UVC30m	1	1	232.142	62.6439	18.0707	17.1398	1.05431	0.743372	1.15027
CGH5	Sonication 10m UVC30m	Sonication 10m CGH5 UVC30m	1	1	195.186	57.6631	18.4398	15.0232	1.22742	0.73767	1.07064
CGH5	Sonication 10m UVC30m	Sonication 10m CGH5 UVC30m	1	1	227.236	61.5441	18.2701	16.9871	1.07553	0.753903	1.37565
CGH5	Sonication 10m UVC30m	Sonication 10m CGH5 UVC30m	1	2	266.467	71.0506	19.6535	17.402	1.12938	0.663312	1.67768
CGH5	Sonication 10m UVC30m	Sonication 10m CGH5 UVC30m	1	2	217.867	62.7237	18.057	16.9385	1.06603	0.695885	0.509259
CGH5	Sonication 10m UVC30m	Sonication 10m CGH5 UVC30m	1	2	279.364	71.0276	20.3466	17.9171	1.1356	0.695867	0.906119
CGH5	Sonication 10m UVC30m	Sonication 10m CGH5 UVC30m	1	2	214.565	63.2044	17.5767	16.0121	1.09772	0.674955	1.03961
CGH5	Sonication 10m UVC30m	Sonication 10m CGH5 UVC30m	1	2	217.402	64.2633	18.7572	15.5762	1.20422	0.661527	0.837469
CGH5	Sonication 10m UVC30m	Sonication 10m CGH5 UVC30m	1	2	251.094	68.3113	18.6597	17.7493	1.05129	0.676179	0.5024
CGH5	Sonication 10m UVC30m	Sonication 10m CGH5 UVC30m	1	3	280.12	70.7587	21.173	18.7915	1.12673	0.703063	1.14794
CGH5	Sonication 10m UVC30m	Sonication 10m CGH5 UVC30m	1	3	229.715	63.1758	18.815	17.592	1.06952	0.723266	2.07053
CGH5	Sonication 10m UVC30m	Sonication 10m CGH5 UVC30m	1	3	240.877	65.4526	19.7137	16.767	1.17575	0.706563	1.74244
CGH5	Sonication 10m UVC30m	Sonication 10m CGH5 UVC30m	1	3	198.572	60.3274	16.8714	15.9049	1.06077	0.685642	0.863137
CGH5	Sonication 10m UVC30m	Sonication 10m CGH5 UVC30m	1	3	236.27	65.0993	18.6128	16.7332	1.11233	0.700594	1.07467
CGH5	Sonication 10m UVC30m	Sonication 10m CGH5 UVC30m	1	3	267.256	69.5887	19.2883	18.6438	1.03456	0.693522	0.971365
CGH5	Sonication 10m UVC30m	Sonication 10m CGH5 UVC30m	1	4	250.987	66.5738	20.6921	16.4478	1.25804	0.71163	1.32115
CGH5	Sonication 10m UVC30m	Sonication 10m CGH5 UVC30m	1	4	268.289	69.8175	20.0383	17.4304	1.14962	0.691647	0.6539
CGH5	Sonication 10m UVC30m	Sonication 10m CGH5 UVC30m	1	4	190.561	58.6911	16.8245	14.8624	1.13201	0.695183	0.421171
CGH5	Sonication 10m UVC30m	Sonication 10m CGH5 UVC30m	1	4	309.253	74.8134	22.8474	17.6196	1.29671	0.694327	0.33304
CGH5	Sonication 10m UVC30m	Sonication 10m CGH5 UVC30m	1	4	279.161	71.4844	20.9134	18.5447	1.12773	0.686501	0.586114
CGH5	Sonication 10m UVC30m	Sonication 10m CGH5 UVC30m	1	4	240.035	65.2591	19.557	17.4621	1.11997	0.708275	1.05202
CGH5	Sonication 10m UVC30m	Sonication 10m CGH5 UVC30m	1	5	345.665	79.7336	24.1366	20.8036	1.16021	0.683255	2.06308
CGH5	Sonication 10m UVC30m	Sonication 10m CGH5 UVC30m	1	5	174.802	55.6215	15.9529	15.4493	1.0326	0.710023	1.09117
CGH5	Sonication 10m UVC30m	Sonication 10m CGH5 UVC30m	1	5	160.285	54.5309	16.9369	11.807	1.43447	0.677357	0.534549
CGH5	Sonication 10m UVC30m	Sonication 10m CGH5 UVC30m	1	5	397.603	84.9421	23.8172	22.3366	1.06629	0.69249	1.36402
CGH5	Sonication 10m UVC30m	Sonication 10m CGH5 UVC30m	1	5	456.028	91.8519	26.0536	23.1225	1.12676	0.679243	1.73684
CGH5	Sonication 10m UVC30m	Sonication 10m CGH5 UVC30m	1	5	284.305	72.1162	20.666	18.3245	1.12778	0.686956	0.151729
CGH5	Sonication 10m UVC30m	Sonication 10m CGH5 UVC30m	1	6	365.974	81.3124	22.7487	21.943	1.03672	0.695579	0.816213
CGH5	Sonication 10m UVC30m	Sonication 10m CGH5 UVC30m	1	6	169.48	56.0744	16.0281	14.3613	1.11606	0.67733	1.02783
CGH5	Sonication 10m UVC30m	Sonication 10m CGH5 UVC30m	1	6	272.371	70.0032	19.9214	18.0926	1.10108	0.698449	2.36891
CGH5	Sonication 10m UVC30m	Sonication 10m CGH5 UVC30m	1	6	284.11	71.8386	20.1377	18.7707	1.07283	0.6918	1.57048
CGH5	Sonication 10m UVC30m	Sonication 10m CGH5 UVC30m	1	6	247.425	68.3065	20.3939	15.5698	1.30983	0.666392	0.834522
CGH5	Sonication 10m UVC30m	Sonication 10m CGH5 UVC30m	1	6	218.436	62.8895	18.9018	15.5839	1.2129	0.694031	1.1489
CGH5	Sonication 10m UVC30m	Sonication 10m CGH5 UVC30m	1	7	224.263	65.7196	17.8975	16.9984	1.05289	0.652495	0.284187
CGH5	Sonication 10m UVC30m	Sonication 10m CGH5 UVC30m	1	7	149.742	51.5302	15.3981	15.0633	1.02222	0.708644	0.819529
CGH5	Sonication 10m UVC30m	Sonication 10m CGH5 UVC30m	1	7	284.471	72.3546	20.7545	18.3636	1.1302	0.682836	0.246728
CGH5	Sonication 10m UVC30m	Sonication 10m CGH5 UVC30m	1	7	127.011	49.2784	14.5614	12.3994	1.17436	0.657263	0.926279
CGH5	Sonication 10m UVC30m	Sonication 10m CGH5 UVC30m	1	7	412.096	89.0294	24.11	22.9947	1.0485	0.653343	0.284363
CGH5	Sonication 10m UVC30m	Sonication 10m CGH5 UVC30m	1	7	239.212	66.1915	18.2709	17.5216	1.04276	0.6861	1.17638
CGH5	Sonication 10m UVC30m	Sonication 10m CGH5 UVC30m	0.833	8	188.039	57.4942	16.6095	15.936	1.04227	0.71484	1.46927
CGH5	Sonication 10m UVC30m	Sonication 10m CGH5 UVC30m	0.833	8	194.287	58.0724	17.4757	16.0158	1.09116	0.723959	0.949822
CGH5	Sonication 10m UVC30m	Sonication 10m CGH5 UVC30m	0.833	8	42.2895	27.2793	8.55086	7.14189	1.19728	0.714127	0.348793
CGH5	Sonication 10m UVC30m	Sonication 10m CGH5 UVC30m	0.833	8	349.289	81.4322	22.8418	21.1933	1.07778	0.661916	1.51355
CGH5	Sonication 10m UVC30m	Sonication 10m CGH5 UVC30m	0.833	8	158.433	53.6012	15.5666	13.1059	1.18775	0.692956	2.09753
CGH5	Sonication 10m UVC30m	Sonication 10m CGH5 UVC30m	0.833	8	0	0	0	0	0	0	0
CGH5	Sonication 10m UVC30m	Sonication 10m CGH5 UVC30m	1	9	111.224	44.4951	13.0727	11.9254	1.0962	0.705971	0.382158
CGH5	Sonication 10m UVC30m	Sonication 10m CGH5 UVC30m	1	9	235.648	65.8996	18.737	16.9355	1.10637	0.68188	1.28437
CGH5	Sonication 10m UVC30m	Sonication 10m CGH5 UVC30m	1	9	99.9389	43.8335	12.0578	11.621	1.03759	0.65363	0.830098
CGH5	Sonication 10m UVC30m	Sonication 10m CGH5 UVC30m	1	9	203.756	60.9017	17.5963	15.8869	1.1076	0.690336	0.554431
CGH5	Sonication 10m UVC30m	Sonication 10m CGH5 UVC30m	1	9	219.791	64.6214	18.1238	15.6499	1.15808	0.661403	1.59921
CGH5	Sonication 10m UVC30m	Sonication 10m CGH5 UVC30m	1	9	166.486	55.2701	16.1744	14.5422	1.11223	0.684869	0.478446
CGH5	Sonication 10m UVC30m	Sonication 10m CGH5 UVC30m	1	10	324.905	77.6511	21.6866	20.9495	1.03519	0.677128	0.199291
CGH5	Sonication 10m UVC30m	Sonication 10m CGH5 UVC30m	1	10	439.406	91.9313	25.7108	23.4237	1.09764	0.653355	1.04009
CGH5	Sonication 10m UVC30m	Sonication 10m CGH5 UVC30m	1	10	407.627	89.2887	24.3721	22.5317	1.08168	0.642509	2.34286
CGH5	Sonication 10m UVC30m	Sonication 10m CGH5 UVC30m	1	10	393.212	84.1568	23.4612	23.2607	1.00862	0.697682	1.62241
CGH5	Sonication 10m UVC30m	Sonication 10m CGH5 UVC30m	1	10	159.116	53.5715	15.2144	14.5107	1.0485	0.696715	0.363074
CGH5	Sonication 10m UVC30m	Sonication 10m CGH5 UVC30m	1	10	289.649	72.8773	21.8548	18.3019	1.19413	0.685326	0.413723
CGH5	Sonication 10m UVC30m	Sonication 10m CGH5 UVC30m	1	11	185.521	57.4089	16.4994	15.8259	1.04256	0.707365	1.0755
CGH5	Sonication 10m UVC30m	Sonication 10m CGH5 UVC30m	1	11	26.2782	20.8156	6.803	6.19979	1.09729	0.762125	0.149122
CGH5	Sonication 10m UVC30m	Sonication 10m CGH5 UVC30m	1	11	171.452	56.126	16.0038	14.7277	1.08664	0.683952	0.522154
CGH5	Sonication 10m UVC30m	Sonication 10m CGH5 UVC30m	1	11	387.257	84.0823	23.3105	22.6925	1.02723	0.688337	1.60907
CGH5	Sonication 10m UVC30m	Sonication 10m CGH5 UVC30m	1	11	30.155	22.3322	7.10958	6.84169	1.03916	0.759811	0.149181
CGH5	Sonication 10m UVC30m	Sonication 10m CGH5 UVC30m	1	11	255.678	67.9532	19.595	16.6395	1.17762	0.695798	0.232227
CGH5	Sonication 10m UVC30m	Sonication 10m CGH5 UVC30m	1	12	28.8578	21.9887	6.66238	5.89676	1.12984	0.750022	0.439382
CGH5	Sonication 10m UVC30m	Sonication 10m CGH5 UVC30m	1	12	175.791	55.7095	15.8554	15.2524	1.03954	0.711782	0.241676
CGH5	Sonication 10m UVC30m	Sonication 10m CGH5 UVC30m	1	12	281.255	70.6322	20.8116	19.2701	1.07999	0.708443	1.1241
CGH5	Sonication 10m UVC30m	Sonication 10m CGH5 UVC30m	1	12	415.984	86.8168	23.8767	23.6397	1.01002	0.693552	1.16432
CGH5	Sonication 10m UVC30m	Sonication 10m CGH5 UVC30m	1	12	17.4342	17.1154	5.29531	4.35706	1.21534	0.747893	0.87155
CGH5	Sonication 10m UVC30m	Sonication 10m CGH5 UVC30m	1	12	20.1655	18.3543	5.5984	5.01224	1.11694	0.752213	0.611639
CGH5	Sonication 10m UVC30m	Sonication 10m CGH5 UVC30m	0.5	13	133.455	48.5263	14.2937	12.6323	1.13152	0.712181	0.313108
CGH5	Sonication 10m UVC30m	Sonication 10m CGH5 UVC30m	0.5	13	30.6154	22.6245	6.85743	6.22005	1.10247	0.751612	0.67876
CGH5	Sonication 10m UVC30m	Sonication 10m CGH5 UVC30m	0.5	13	4.25972	8.46487	3.03093	2.0772	1.45914	0.747051	0.224448
CGH5	Sonication 10m UVC30m	Sonication 10m CGH5 UVC30m	0.5	13	0	0	0	0	0	0	0
CGH5	Sonication 10m UVC30m	Sonication 10m CGH5 UVC30m	0.5	13	0	0	0	0	0	0	0
CGH5	Sonication 10m UVC30m	Sonication 10m CGH5 UVC30m	0.5	13	0	0	0	0	0	0	0
CGH5	Sonication 10m UVC30m	Sonication 10m CGH5 UVC30m	0.833	14	68.3184	34.6123	10.218	9.50711	1.07478	0.716615	0.543115
CGH5	Sonication 10m UVC30m	Sonication 10m CGH5 UVC30m	0.833	14	85.5314	38.8012	11.1728	10.8968	1.02533	0.713914	0.774608
CGH5	Sonication 10m UVC30m	Sonication 10m CGH5 UVC30m	0.833	14	108.127	42.2757	13.2246	12.4094	1.0657	0.760261	0.417158
CGH5	Sonication 10m UVC30m	Sonication 10m CGH5 UVC30m	0.833	14	106.464	43.2743	12.426	11.6415	1.06739	0.714416	0.104412
CGH5	Sonication 10m UVC30m	Sonication 10m CGH5 UVC30m	0.833	14	63.998	33.7299	9.85604	8.47593	1.16283	0.706883	0.141599
CGH5	Sonication 10m UVC30m	Sonication 10m CGH5 UVC30m	0.833	14	0	0	0	0	0	0	0
CGH5	Sonication 10m UVC30m	Sonication 10m CGH5 UVC30m	0	15	0	0	0	0	0	0	0
CGH5	Sonication 10m UVC30m	Sonication 10m CGH5 UVC30m	0	15	0	0	0	0	0	0	0
CGH5	Sonication 10m UVC30m	Sonication 10m CGH5 UVC30m	0	15	0	0	0	0	0	0	0
CGH5	Sonication 10m UVC30m	Sonication 10m CGH5 UVC30m	0	15	0	0	0	0	0	0	0
CGH5	Sonication 10m UVC30m	Sonication 10m CGH5 UVC30m	0	15	0	0	0	0	0	0	0
CGH5	Sonication 10m UVC30m	Sonication 10m CGH5 UVC30m	0	15	0	0	0	0	0	0	0
CGH5	Sonication 10m UVC30m	Sonication 10m CGH5 UVC30m	0	16	0	0	0	0	0	0	0
CGH5	Sonication 10m UVC30m	Sonication 10m CGH5 UVC30m	0	16	0	0	0	0	0	0	0
CGH5	Sonication 10m UVC30m	Sonication 10m CGH5 UVC30m	0	16	0	0	0	0	0	0	0
CGH5	Sonication 10m UVC30m	Sonication 10m CGH5 UVC30m	0	16	0	0	0	0	0	0	0
CGH5	Sonication 10m UVC30m	Sonication 10m CGH5 UVC30m	0	16	0	0	0	0	0	0	0
CGH5	Sonication 10m UVC30m	Sonication 10m CGH5 UVC30m	0	16	0	0	0	0	0	0	0
CGH5	Sonication 10m UVC30m	Sonication 10m CGH5 UVC30m	0.833	17	218.443	62.9803	17.6229	16.4776	1.06951	0.692052	0.544234
CGH5	Sonication 10m UVC30m	Sonication 10m CGH5 UVC30m	0.833	17	186.063	57.3419	17.0621	15.8539	1.07621	0.711092	0.474585
CGH5	Sonication 10m UVC30m	Sonication 10m CGH5 UVC30m	0.833	17	265.299	69.58	19.6875	17.3179	1.13683	0.688615	1.22526
CGH5	Sonication 10m UVC30m	Sonication 10m CGH5 UVC30m	0.833	17	146.205	52.2742	15.9614	12.5908	1.2677	0.672353	0.810375
CGH5	Sonication 10m UVC30m	Sonication 10m CGH5 UVC30m	0.833	17	62.9749	32.6202	9.66376	9.15127	1.056	0.743711	0.797814
CGH5	Sonication 10m UVC30m	Sonication 10m CGH5 UVC30m	0.833	17	0	0	0	0	0	0	0
CGH5	Sonication 10m UVC30m	Sonication 10m CGH5 UVC30m	0.333	18	109.759	43.3854	13.2037	12.0189	1.09858	0.732762	0.402397
CGH5	Sonication 10m UVC30m	Sonication 10m CGH5 UVC30m	0.333	18	148.423	50.9492	14.9789	13.7268	1.09122	0.718516	0.614405
CGH5	Sonication 10m UVC30m	Sonication 10m CGH5 UVC30m	0.333	18	0	0	0	0	0	0	0
CGH5	Sonication 10m UVC30m	Sonication 10m CGH5 UVC30m	0.333	18	0	0	0	0	0	0	0
CGH5	Sonication 10m UVC30m	Sonication 10m CGH5 UVC30m	0.333	18	0	0	0	0	0	0	0
CGH5	Sonication 10m UVC30m	Sonication 10m CGH5 UVC30m	0.333	18	0	0	0	0	0	0	0
CGH5	Sonication 10m UVC30m	Sonication 10m CGH5 UVC30m	1	19	110.861	43.3571	12.307	12.1119	1.01611	0.741081	0.685431
CGH5	Sonication 10m UVC30m	Sonication 10m CGH5 UVC30m	1	19	109.542	43.5007	12.7805	11.5446	1.10705	0.727442	0.388387
CGH5	Sonication 10m UVC30m	Sonication 10m CGH5 UVC30m	1	19	51.2582	29.6283	9.17517	7.61628	1.20468	0.73377	0.485969
CGH5	Sonication 10m UVC30m	Sonication 10m CGH5 UVC30m	1	19	44.3582	26.3988	7.94183	7.45397	1.06545	0.799861	0.54415
CGH5	Sonication 10m UVC30m	Sonication 10m CGH5 UVC30m	1	19	39.2831	26.1192	7.95257	6.56868	1.21068	0.723594	0.283464
CGH5	Sonication 10m UVC30m	Sonication 10m CGH5 UVC30m	1	19	36.9168	24.101	7.16622	6.99573	1.02437	0.798667	0.305476
CGH5	Sonication 10m UVC30m	Sonication 10m CGH5 UVC30m	0.833	20	126.772	47.1149	14.1439	11.7474	1.204	0.717656	0.667996
CGH5	Sonication 10m UVC30m	Sonication 10m CGH5 UVC30m	0.833	20	28.3682	21.6881	6.31377	6.20921	1.01684	0.757877	0.284292
CGH5	Sonication 10m UVC30m	Sonication 10m CGH5 UVC30m	0.833	20	24.679	20.9183	6.08479	5.56136	1.09412	0.708735	0.346312
CGH5	Sonication 10m UVC30m	Sonication 10m CGH5 UVC30m	0.833	20	36.6001	24.6495	7.41575	7.00808	1.05817	0.756968	0.157972
CGH5	Sonication 10m UVC30m	Sonication 10m CGH5 UVC30m	0.833	20	0	0	0	0	0	0	0
CGH5	Sonication 10m UVC30m	Sonication 10m CGH5 UVC30m	0.833	20	0	0	0	0	0	0	0
CGH5	Sonication 30m UVC30m	Sonication 30m CGH5 UVC30m	1	1	162.249	54.977	15.71	14.3033	1.09835	0.674574	1.48224
CGH5	Sonication 30m UVC30m	Sonication 30m CGH5 UVC30m	1	1	203.94	60.7867	17.3607	16.317	1.06396	0.693577	1.58049
CGH5	Sonication 30m UVC30m	Sonication 30m CGH5 UVC30m	1	1	174.543	55.2404	16.3005	15.7299	1.03628	0.718785	0.55299
CGH5	Sonication 30m UVC30m	Sonication 30m CGH5 UVC30m	1	1	216.187	62.3933	17.9304	16.6901	1.07431	0.697851	0.31307
CGH5	Sonication 30m UVC30m	Sonication 30m CGH5 UVC30m	1	1	181.442	58.0467	16.6535	14.5959	1.14097	0.676695	1.55827
CGH5	Sonication 30m UVC30m	Sonication 30m CGH5 UVC30m	1	1	199.303	61.8706	17.8813	15.7762	1.13344	0.654266	1.05859
CGH5	Sonication 30m UVC30m	Sonication 30m CGH5 UVC30m	1	2	118.048	46.5573	13.1474	12.1877	1.07873	0.684372	0.303371
CGH5	Sonication 30m UVC30m	Sonication 30m CGH5 UVC30m	1	2	215.703	62.895	17.412	16.7539	1.03928	0.685224	0.453792
CGH5	Sonication 30m UVC30m	Sonication 30m CGH5 UVC30m	1	2	217.2	65.0378	17.997	16.3983	1.09749	0.645264	0.768739
CGH5	Sonication 30m UVC30m	Sonication 30m CGH5 UVC30m	1	2	268.932	70.6599	20.3749	17.84	1.14209	0.676871	1.11111
CGH5	Sonication 30m UVC30m	Sonication 30m CGH5 UVC30m	1	2	258.276	68.4271	19.6352	18.2414	1.07641	0.693167	1.74286
CGH5	Sonication 30m UVC30m	Sonication 30m CGH5 UVC30m	1	2	234.964	66.4826	18.6857	16.9678	1.10125	0.668029	1.34479
CGH5	Sonication 30m UVC30m	Sonication 30m CGH5 UVC30m	1	3	277.759	71.3885	19.7592	18.7595	1.05329	0.684891	0.596414
CGH5	Sonication 30m UVC30m	Sonication 30m CGH5 UVC30m	1	3	262.837	69.0629	19.6738	18.5005	1.06342	0.69248	1.06913
CGH5	Sonication 30m UVC30m	Sonication 30m CGH5 UVC30m	1	3	254.166	67.1556	19.0859	18.4681	1.03345	0.708211	0.786957
CGH5	Sonication 30m UVC30m	Sonication 30m CGH5 UVC30m	1	3	245.925	67.0121	19.3364	18.3222	1.05535	0.688187	0.628357
CGH5	Sonication 30m UVC30m	Sonication 30m CGH5 UVC30m	1	3	227.269	65.5118	18.2819	16.5277	1.10614	0.665444	2.3477
CGH5	Sonication 30m UVC30m	Sonication 30m CGH5 UVC30m	1	3	284.876	71.985	20.9617	18.9499	1.10616	0.690847	0.761391
CGH5	Sonication 30m UVC30m	Sonication 30m CGH5 UVC30m	1	4	203.383	59.6993	17.4161	15.1827	1.1471	0.717111	0.53936
CGH5	Sonication 30m UVC30m	Sonication 30m CGH5 UVC30m	1	4	281.27	71.2326	21.1881	17.7954	1.19065	0.696587	0.367487
CGH5	Sonication 30m UVC30m	Sonication 30m CGH5 UVC30m	1	4	210.584	62.2462	18.6346	14.7605	1.26246	0.682983	1.08003
CGH5	Sonication 30m UVC30m	Sonication 30m CGH5 UVC30m	1	4	277.351	70.7932	19.8785	18.6938	1.06337	0.695437	0.675632
CGH5	Sonication 30m UVC30m	Sonication 30m CGH5 UVC30m	1	4	246.187	66.4195	18.7937	17.5947	1.06814	0.701266	1.65611
CGH5	Sonication 30m UVC30m	Sonication 30m CGH5 UVC30m	1	4	232.753	64.3735	17.9869	16.8927	1.06477	0.705815	0.648204
CGH5	Sonication 30m UVC30m	Sonication 30m CGH5 UVC30m	1	5	190.062	57.6877	16.9331	15.2562	1.10992	0.717694	1.04433
CGH5	Sonication 30m UVC30m	Sonication 30m CGH5 UVC30m	1	5	120.089	45.3798	14.5245	11.2325	1.29308	0.732801	1.19267
CGH5	Sonication 30m UVC30m	Sonication 30m CGH5 UVC30m	1	5	269.527	69.4059	19.4572	19.1816	1.01437	0.703104	1.19304
CGH5	Sonication 30m UVC30m	Sonication 30m CGH5 UVC30m	1	5	161.842	52.2131	15.9439	14.3656	1.10986	0.746007	0.923296
CGH5	Sonication 30m UVC30m	Sonication 30m CGH5 UVC30m	1	5	106.555	43.172	13.2734	11.5555	1.14866	0.718421	0.511098
CGH5	Sonication 30m UVC30m	Sonication 30m CGH5 UVC30m	1	5	182.297	55.8035	16.2371	15.6967	1.03442	0.73564	1.27607
CGH5	Sonication 30m UVC30m	Sonication 30m CGH5 UVC30m	1	6	156.244	54.9627	17.8395	11.6324	1.5336	0.649945	1.25398
CGH5	Sonication 30m UVC30m	Sonication 30m CGH5 UVC30m	1	6	115.638	45.0475	13.224	11.9296	1.10851	0.716092	0.726559
CGH5	Sonication 30m UVC30m	Sonication 30m CGH5 UVC30m	1	6	124.753	46.5478	13.6344	12.7803	1.06683	0.723538	0.832157
CGH5	Sonication 30m UVC30m	Sonication 30m CGH5 UVC30m	1	6	254.25	69.0898	19.4065	17.6814	1.09756	0.669335	1.72387
CGH5	Sonication 30m UVC30m	Sonication 30m CGH5 UVC30m	1	6	213.862	62.404	17.4995	16.4853	1.06152	0.69011	1.80323
CGH5	Sonication 30m UVC30m	Sonication 30m CGH5 UVC30m	1	6	256.939	67.9619	19.318	17.4886	1.10461	0.699051	0.419221
CGH5	Sonication 30m UVC30m	Sonication 30m CGH5 UVC30m	1	7	76.3347	36.8221	10.9323	9.62498	1.13582	0.707479	0.797512
CGH5	Sonication 30m UVC30m	Sonication 30m CGH5 UVC30m	1	7	219.921	62.7122	18.6442	16.567	1.12538	0.702704	1.36623
CGH5	Sonication 30m UVC30m	Sonication 30m CGH5 UVC30m	1	7	107.838	43.4964	13.0871	11.6233	1.12594	0.716269	0.653121
CGH5	Sonication 30m UVC30m	Sonication 30m CGH5 UVC30m	1	7	135.198	50.9127	16.4191	10.4062	1.57782	0.655432	1.38622
CGH5	Sonication 30m UVC30m	Sonication 30m CGH5 UVC30m	1	7	261.303	67.9714	20.0974	18.3058	1.09787	0.710725	0.778578
CGH5	Sonication 30m UVC30m	Sonication 30m CGH5 UVC30m	1	7	265.724	70.6762	20.4312	17.1666	1.19017	0.66849	0.296512
CGH5	Sonication 30m UVC30m	Sonication 30m CGH5 UVC30m	1	8	149.878	51.4128	14.9489	12.8032	1.16759	0.712531	1.6395
CGH5	Sonication 30m UVC30m	Sonication 30m CGH5 UVC30m	1	8	118.938	44.6953	13.1014	12.5614	1.04299	0.748178	0.288706
CGH5	Sonication 30m UVC30m	Sonication 30m CGH5 UVC30m	1	8	136.088	48.2789	14.0262	13.7086	1.02316	0.733691	0.875919
CGH5	Sonication 30m UVC30m	Sonication 30m CGH5 UVC30m	1	8	183.718	56.7811	16.517	14.3287	1.15272	0.716069	0.479923
CGH5	Sonication 30m UVC30m	Sonication 30m CGH5 UVC30m	1	8	181.554	55.8868	16.8919	15.2488	1.10775	0.730462	0.995094
CGH5	Sonication 30m UVC30m	Sonication 30m CGH5 UVC30m	1	8	205.21	60.3619	17.3281	16.2792	1.06443	0.707754	1.11214
CGH5	Sonication 30m UVC30m	Sonication 30m CGH5 UVC30m	0.833	9	93.2972	39.8592	11.9724	10.9727	1.09111	0.737939	1.12105
CGH5	Sonication 30m UVC30m	Sonication 30m CGH5 UVC30m	0.833	9	19.9206	17.9359	5.75801	5.04774	1.14071	0.778154	0.448347
CGH5	Sonication 30m UVC30m	Sonication 30m CGH5 UVC30m	0.833	9	18.1979	17.2915	5.00484	4.93843	1.01345	0.764833	0.324429
CGH5	Sonication 30m UVC30m	Sonication 30m CGH5 UVC30m	0.833	9	8.82154	12.0465	3.74764	3.30054	1.13546	0.763889	0.292847
CGH5	Sonication 30m UVC30m	Sonication 30m CGH5 UVC30m	0.833	9	10.1905	13.0222	4.02199	3.88796	1.03447	0.755164	0.278333
CGH5	Sonication 30m UVC30m	Sonication 30m CGH5 UVC30m	0.833	9	0	0	0	0	0	0	0
CGH5	Sonication 30m UVC30m	Sonication 30m CGH5 UVC30m	0.833	10	114.024	42.1947	13.1128	12.0064	1.09215	0.804804	1.75207
CGH5	Sonication 30m UVC30m	Sonication 30m CGH5 UVC30m	0.833	10	38.9877	25.8301	8.22798	6.48938	1.26791	0.734321	0.351953
CGH5	Sonication 30m UVC30m	Sonication 30m CGH5 UVC30m	0.833	10	14.0853	14.8175	4.85541	3.87842	1.25191	0.806167	0.26254
CGH5	Sonication 30m UVC30m	Sonication 30m CGH5 UVC30m	0.833	10	22.2622	18.8207	5.67332	5.3384	1.06274	0.78978	0.945158
CGH5	Sonication 30m UVC30m	Sonication 30m CGH5 UVC30m	0.833	10	24.7868	20.1505	6.16783	5.57427	1.10648	0.767112	0.186316
CGH5	Sonication 30m UVC30m	Sonication 30m CGH5 UVC30m	0.833	10	0	0	0	0	0	0	0
CGH5	Sonication 30m UVC30m	Sonication 30m CGH5 UVC30m	0.333	11	39.0854	24.933	7.79899	6.73398	1.15816	0.790089	0.607886
CGH5	Sonication 30m UVC30m	Sonication 30m CGH5 UVC30m	0.333	11	16.9951	16.6625	5.21969	4.49634	1.16087	0.769227	0.584633
CGH5	Sonication 30m UVC30m	Sonication 30m CGH5 UVC30m	0.333	11	0	0	0	0	0	0	0
CGH5	Sonication 30m UVC30m	Sonication 30m CGH5 UVC30m	0.333	11	0	0	0	0	0	0	0
CGH5	Sonication 30m UVC30m	Sonication 30m CGH5 UVC30m	0.333	11	0	0	0	0	0	0	0
CGH5	Sonication 30m UVC30m	Sonication 30m CGH5 UVC30m	0.333	11	0	0	0	0	0	0	0
CGH5	Sonication 30m UVC30m	Sonication 30m CGH5 UVC30m	0.5	12	21.5097	19.5683	5.65965	5.23065	1.08202	0.705893	0.977288
CGH5	Sonication 30m UVC30m	Sonication 30m CGH5 UVC30m	0.5	12	17.0321	16.5927	5.17778	4.45595	1.16199	0.777406	0.327062
CGH5	Sonication 30m UVC30m	Sonication 30m CGH5 UVC30m	0.5	12	95.5737	39.2735	12.4401	10.0268	1.24068	0.778664	0.365874
CGH5	Sonication 30m UVC30m	Sonication 30m CGH5 UVC30m	0.5	12	0	0	0	0	0	0	0
CGH5	Sonication 30m UVC30m	Sonication 30m CGH5 UVC30m	0.5	12	0	0	0	0	0	0	0
CGH5	Sonication 30m UVC30m	Sonication 30m CGH5 UVC30m	0.5	12	0	0	0	0	0	0	0
CGH5	Sonication 30m UVC30m	Sonication 30m CGH5 UVC30m	0.5	13	11.9807	14.4737	4.39734	4.05619	1.08411	0.718676	0.072679
CGH5	Sonication 30m UVC30m	Sonication 30m CGH5 UVC30m	0.5	13	9.59083	12.7378	3.85751	3.48782	1.106	0.74281	0.107794
CGH5	Sonication 30m UVC30m	Sonication 30m CGH5 UVC30m	0.5	13	7.73443	11.7066	3.44146	3.03685	1.13323	0.709207	0.258285
CGH5	Sonication 30m UVC30m	Sonication 30m CGH5 UVC30m	0.5	13	0	0	0	0	0	0	0
CGH5	Sonication 30m UVC30m	Sonication 30m CGH5 UVC30m	0.5	13	0	0	0	0	0	0	0
CGH5	Sonication 30m UVC30m	Sonication 30m CGH5 UVC30m	0.5	13	0	0	0	0	0	0	0
CGH5	Sonication 30m UVC30m	Sonication 30m CGH5 UVC30m	0.333	14	10.5522	12.6172	3.95441	3.85402	1.02605	0.83296	0.11104
CGH5	Sonication 30m UVC30m	Sonication 30m CGH5 UVC30m	0.333	14	11.3271	13.32	4.35861	3.72118	1.1713	0.802269	0.16151
CGH5	Sonication 30m UVC30m	Sonication 30m CGH5 UVC30m	0.333	14	0	0	0	0	0	0	0
CGH5	Sonication 30m UVC30m	Sonication 30m CGH5 UVC30m	0.333	14	0	0	0	0	0	0	0
CGH5	Sonication 30m UVC30m	Sonication 30m CGH5 UVC30m	0.333	14	0	0	0	0	0	0	0
CGH5	Sonication 30m UVC30m	Sonication 30m CGH5 UVC30m	0.333	14	0	0	0	0	0	0	0
CGH5	Sonication 30m UVC30m	Sonication 30m CGH5 UVC30m	0.833	15	19.1098	16.9555	5.49636	4.69095	1.17169	0.835301	0.111043
CGH5	Sonication 30m UVC30m	Sonication 30m CGH5 UVC30m	0.833	15	28.4266	20.5871	6.26753	6.1335	1.02185	0.842836	0.293221
CGH5	Sonication 30m UVC30m	Sonication 30m CGH5 UVC30m	0.833	15	11.1766	12.7417	4.10463	3.86769	1.06126	0.86509	0.257492
CGH5	Sonication 30m UVC30m	Sonication 30m CGH5 UVC30m	0.833	15	12.166	13.3287	4.24425	3.92676	1.08085	0.860561	0.201714
CGH5	Sonication 30m UVC30m	Sonication 30m CGH5 UVC30m	0.833	15	8.45206	11.2156	3.77303	3.19508	1.18089	0.844354	0.055351
CGH5	Sonication 30m UVC30m	Sonication 30m CGH5 UVC30m	0.833	15	0	0	0	0	0	0	0
CGH5	Sonication 30m UVC30m	Sonication 30m CGH5 UVC30m	0.667	16	7.0505	10.3003	3.23003	3.08054	1.04853	0.835083	0.312989
CGH5	Sonication 30m UVC30m	Sonication 30m CGH5 UVC30m	0.667	16	18.3955	16.7822	5.14318	4.64838	1.10644	0.820773	0.183942
CGH5	Sonication 30m UVC30m	Sonication 30m CGH5 UVC30m	0.667	16	9.1214	12.0065	3.85518	3.34482	1.15258	0.795137	0.410703
CGH5	Sonication 30m UVC30m	Sonication 30m CGH5 UVC30m	0.667	16	10.8958	12.4736	4.10217	3.9018	1.05135	0.88	0.155735
CGH5	Sonication 30m UVC30m	Sonication 30m CGH5 UVC30m	0.667	16	0	0	0	0	0	0	0
CGH5	Sonication 30m UVC30m	Sonication 30m CGH5 UVC30m	0.667	16	0	0	0	0	0	0	0
CGH5	Sonication 30m UVC30m	Sonication 30m CGH5 UVC30m	0.667	17	12.5793	14.11	4.26984	3.84117	1.1116	0.793985	0.326468
CGH5	Sonication 30m UVC30m	Sonication 30m CGH5 UVC30m	0.667	17	6.75289	9.98424	3.2869	3.11823	1.05409	0.851274	0.107795
CGH5	Sonication 30m UVC30m	Sonication 30m CGH5 UVC30m	0.667	17	11.1867	13.502	4.18161	3.64187	1.1482	0.771107	0.38646
CGH5	Sonication 30m UVC30m	Sonication 30m CGH5 UVC30m	0.667	17	10.9115	12.9773	4.16331	3.65295	1.13971	0.814191	0.161136
CGH5	Sonication 30m UVC30m	Sonication 30m CGH5 UVC30m	0.667	17	0	0	0	0	0	0	0
CGH5	Sonication 30m UVC30m	Sonication 30m CGH5 UVC30m	0.667	17	0	0	0	0	0	0	0
CGH5	Sonication 30m UVC30m	Sonication 30m CGH5 UVC30m	1	18	6.80904	10.0762	3.13941	2.92765	1.07233	0.842751	0.173303
CGH5	Sonication 30m UVC30m	Sonication 30m CGH5 UVC30m	1	18	9.28985	11.8236	3.7632	3.23975	1.16157	0.835061	0.085396
CGH5	Sonication 30m UVC30m	Sonication 30m CGH5 UVC30m	1	18	15.68	15.3212	4.96723	4.0362	1.23067	0.839406	0.069294
CGH5	Sonication 30m UVC30m	Sonication 30m CGH5 UVC30m	1	18	7.81866	10.6794	3.3679	3.1679	1.06314	0.861479	0.355532
CGH5	Sonication 30m UVC30m	Sonication 30m CGH5 UVC30m	1	18	9.99737	12.6374	4.01947	3.47911	1.15532	0.786644	0.432321
CGH5	Sonication 30m UVC30m	Sonication 30m CGH5 UVC30m	1	18	12.0885	13.6245	4.35861	3.78818	1.15058	0.818347	0.425551
CGH5	Sonication 30m UVC30m	Sonication 30m CGH5 UVC30m	0.5	19	20.4069	17.598	5.51737	5.0346	1.09589	0.828057	0.308854
CGH5	Sonication 30m UVC30m	Sonication 30m CGH5 UVC30m	0.5	19	12.9072	14.0707	4.20705	4.01164	1.04871	0.819236	0.203351
CGH5	Sonication 30m UVC30m	Sonication 30m CGH5 UVC30m	0.5	19	25.3708	19.3827	6.06797	5.70707	1.06324	0.848625	0.201865
CGH5	Sonication 30m UVC30m	Sonication 30m CGH5 UVC30m	0.5	19	0	0	0	0	0	0	0
CGH5	Sonication 30m UVC30m	Sonication 30m CGH5 UVC30m	0.5	19	0	0	0	0	0	0	0
CGH5	Sonication 30m UVC30m	Sonication 30m CGH5 UVC30m	0.5	19	0	0	0	0	0	0	0
CGH5	Sonication 30m UVC30m	Sonication 30m CGH5 UVC30m	0.333	20	9.67955	12.2658	3.8578	3.55448	1.08534	0.808483	0.126036
CGH5	Sonication 30m UVC30m	Sonication 30m CGH5 UVC30m	0.333	20	10.633	12.9016	4.22037	3.33001	1.26737	0.802751	0.425058
CGH5	Sonication 30m UVC30m	Sonication 30m CGH5 UVC30m	0.333	20	0	0	0	0	0	0	0
CGH5	Sonication 30m UVC30m	Sonication 30m CGH5 UVC30m	0.333	20	0	0	0	0	0	0	0
CGH5	Sonication 30m UVC30m	Sonication 30m CGH5 UVC30m	0.333	20	0	0	0	0	0	0	0
CGH5	Sonication 30m UVC30m	Sonication 30m CGH5 UVC30m	0.333	20	0	0	0	0	0	0	0
CGH5	Sonication 30m UVC30m	Sonication 30m CGH5 UVC30m	0.167	21	6.32388	9.90966	3.2133	2.67298	1.20214	0.809238	0.453658
CGH5	Sonication 30m UVC30m	Sonication 30m CGH5 UVC30m	0.167	21	0	0	0	0	0	0	0
CGH5	Sonication 30m UVC30m	Sonication 30m CGH5 UVC30m	0.167	21	0	0	0	0	0	0	0
CGH5	Sonication 30m UVC30m	Sonication 30m CGH5 UVC30m	0.167	21	0	0	0	0	0	0	0
CGH5	Sonication 30m UVC30m	Sonication 30m CGH5 UVC30m	0.167	21	0	0	0	0	0	0	0
CGH5	Sonication 30m UVC30m	Sonication 30m CGH5 UVC30m	0.167	21	0	0	0	0	0	0	0
CGH5	Sonication 30m UVC30m	Sonication 30m CGH5 UVC30m	0.333	22	7.9961	11.6166	3.64156	3.2049	1.13625	0.744609	0.064131
CGH5	Sonication 30m UVC30m	Sonication 30m CGH5 UVC30m	0.333	22	6.98648	10.6085	3.19543	3.09074	1.03387	0.780122	0.097007
CGH5	Sonication 30m UVC30m	Sonication 30m CGH5 UVC30m	0.333	22	0	0	0	0	0	0	0
CGH5	Sonication 30m UVC30m	Sonication 30m CGH5 UVC30m	0.333	22	0	0	0	0	0	0	0
CGH5	Sonication 30m UVC30m	Sonication 30m CGH5 UVC30m	0.333	22	0	0	0	0	0	0	0
CGH5	Sonication 30m UVC30m	Sonication 30m CGH5 UVC30m	0.333	22	0	0	0	0	0	0	0
CGH5	Sonication 30m UVC30m	Sonication 30m CGH5 UVC30m	0.167	23	6.20821	10.012	3.12147	2.73938	1.13948	0.778278	0.13122
CGH5	Sonication 30m UVC30m	Sonication 30m CGH5 UVC30m	0.167	23	0	0	0	0	0	0	0
CGH5	Sonication 30m UVC30m	Sonication 30m CGH5 UVC30m	0.167	23	0	0	0	0	0	0	0
CGH5	Sonication 30m UVC30m	Sonication 30m CGH5 UVC30m	0.167	23	0	0	0	0	0	0	0
CGH5	Sonication 30m UVC30m	Sonication 30m CGH5 UVC30m	0.167	23	0	0	0	0	0	0	0
CGH5	Sonication 30m UVC30m	Sonication 30m CGH5 UVC30m	0.167	23	0	0	0	0	0	0	0
CGH5	Sonication 30m UVC30m	Sonication 30m CGH5 UVC30m	0.333	24	7.58619	10.6803	3.53801	3.3679	1.05051	0.835737	0.087137
CGH5	Sonication 30m UVC30m	Sonication 30m CGH5 UVC30m	0.333	24	5.54337	9.19145	3.01421	2.84358	1.06001	0.824547	0.17544
CGH5	Sonication 30m UVC30m	Sonication 30m CGH5 UVC30m	0.333	24	0	0	0	0	0	0	0
CGH5	Sonication 30m UVC30m	Sonication 30m CGH5 UVC30m	0.333	24	0	0	0	0	0	0	0
CGH5	Sonication 30m UVC30m	Sonication 30m CGH5 UVC30m	0.333	24	0	0	0	0	0	0	0
CGH5	Sonication 30m UVC30m	Sonication 30m CGH5 UVC30m	0.333	24	0	0	0	0	0	0	0
CGH5	UVB5m	CGH5 UVB5m	1	1	347.945	79.7594	22.8283	20.9179	1.09133	0.687317	0.076454
CGH5	UVB5m	CGH5 UVB5m	1	1	394.833	83.3386	23.5605	22.8563	1.03081	0.714384	0.109471
CGH5	UVB5m	CGH5 UVB5m	1	1	358.026	79.0864	22.8717	22.1224	1.03387	0.719318	1.26283
CGH5	UVB5m	CGH5 UVB5m	1	1	357.553	80.5169	23.5579	19.9746	1.1794	0.693069	1.1442
CGH5	UVB5m	CGH5 UVB5m	1	1	399.303	82.4597	23.7745	22.8398	1.04093	0.737953	2.03552
CGH5	UVB5m	CGH5 UVB5m	1	1	365.72	80.5724	23.3684	20.7363	1.12693	0.707922	0.934595
CGH5	UVB5m	CGH5 UVB5m	1	2	458.187	93.286	25.1757	24.3813	1.03258	0.661636	0.404896
CGH5	UVB5m	CGH5 UVB5m	1	2	390.523	86.6022	25.424	20.8889	1.21711	0.654333	1.01005
CGH5	UVB5m	CGH5 UVB5m	1	2	408.518	87.7837	23.7987	22.5878	1.05361	0.666183	1.18581
CGH5	UVB5m	CGH5 UVB5m	1	2	362.996	82.1616	22.9412	20.7214	1.10713	0.675732	0.903897
CGH5	UVB5m	CGH5 UVB5m	1	2	456.132	93.5636	25.4689	23.5497	1.0815	0.654766	0.619595
CGH5	UVB5m	CGH5 UVB5m	1	2	431.039	89.1269	26.4998	22.2582	1.19056	0.681881	1.89997
CGH5	UVB5m	CGH5 UVB5m	1	3	309.998	77.8886	24.5231	17.7136	1.38442	0.642127	3.34301
CGH5	UVB5m	CGH5 UVB5m	1	3	333.918	78.5569	22.5814	20.079	1.12463	0.679957	0.572513
CGH5	UVB5m	CGH5 UVB5m	1	3	344.751	78.2495	24.231	20.1395	1.20316	0.707541	1.34887
CGH5	UVB5m	CGH5 UVB5m	1	3	383.26	82.672	23.093	22.3273	1.03429	0.704672	1.42695
CGH5	UVB5m	CGH5 UVB5m	1	3	352.661	77.4063	23.6514	19.7488	1.19762	0.739629	0.898546
CGH5	UVB5m	CGH5 UVB5m	1	3	396.83	82.7104	24.2112	22.1077	1.09515	0.728944	1.41541
CGH5	UVB5m	CGH5 UVB5m	1	4	417.171	87.4553	24.1478	23.5696	1.02453	0.685412	1.36234
CGH5	UVB5m	CGH5 UVB5m	1	4	414.82	87.6956	24.7644	22.6213	1.09474	0.677819	0.226665
CGH5	UVB5m	CGH5 UVB5m	1	4	465.764	92.5297	25.3515	24.2919	1.04362	0.683618	3.07727
CGH5	UVB5m	CGH5 UVB5m	1	4	406.173	85.372	24.1934	22.0518	1.09712	0.70031	0.950309
CGH5	UVB5m	CGH5 UVB5m	1	4	415.733	88.0565	24.2847	22.7093	1.06937	0.673754	1.64886
CGH5	UVB5m	CGH5 UVB5m	1	5	447.644	87.8059	25.136	24.8991	1.00951	0.729618	1.33346
CGH5	UVB5m	CGH5 UVB5m	1	5	471.963	91.2554	25.9209	25.2626	1.02605	0.712198	0.277806
CGH5	UVB5m	CGH5 UVB5m	1	5	466.914	89.307	26.3415	25.0308	1.05236	0.735658	0.641786
CGH5	UVB5m	CGH5 UVB5m	1	5	403.078	84.6109	24.4335	22.5207	1.08494	0.707532	2.89743
CGH5	UVB5m	CGH5 UVB5m	1	5	465.099	90.883	26.5472	24.913	1.0656	0.707603	2.1727
CGH5	UVB5m	CGH5 UVB5m	1	5	475.613	91.8499	25.924	25.2795	1.0255	0.708445	1.47213
CGH5	UVB5m	CGH5 UVB5m	1	6	447.233	89.6124	26.7317	24.6367	1.08503	0.699854	2.07299
CGH5	UVB5m	CGH5 UVB5m	1	6	442.177	88.6645	26.2335	25.4046	1.03263	0.706815	1.08758
CGH5	UVB5m	CGH5 UVB5m	1	6	416.321	84.4527	26.113	23.515	1.11048	0.733518	0.655011
CGH5	UVB5m	CGH5 UVB5m	1	6	448.229	90.1696	26.0222	24.1443	1.07778	0.692771	2.58477
CGH5	UVB5m	CGH5 UVB5m	1	6	503.777	95.1675	26.7978	24.9962	1.07207	0.69899	0.129511
CGH5	UVB5m	CGH5 UVB5m	1	6	479.976	94.8879	26.1864	25.332	1.03373	0.669897	1.03175
CGH5	UVB5m	CGH5 UVB5m	1	7	411.155	84.9306	24.6496	22.742	1.08388	0.716287	0.24845
CGH5	UVB5m	CGH5 UVB5m	1	7	433.165	86.7161	26.491	24.177	1.09571	0.723877	2.54907
CGH5	UVB5m	CGH5 UVB5m	1	7	449.578	89.982	26.5875	23.0469	1.15362	0.697756	1.64093
CGH5	UVB5m	CGH5 UVB5m	1	7	431.512	89.6354	27.1201	22.5959	1.20022	0.674907	1.93448
CGH5	UVB5m	CGH5 UVB5m	1	7	457.906	90.3572	26.0599	25.0194	1.04159	0.704792	0.857592
CGH5	UVB5m	CGH5 UVB5m	1	7	424.16	85.6754	25.1796	23.5455	1.0694	0.726151	0.589645
CGH5	UVB5m	CGH5 UVB5m	1	8	445.773	90.4464	25.7959	22.5617	1.14335	0.684764	1.09438
CGH5	UVB5m	CGH5 UVB5m	1	8	447.493	89.9753	25.1942	24.379	1.03344	0.694625	2.72889
CGH5	UVB5m	CGH5 UVB5m	1	8	391.789	82.796	24.7628	21.813	1.13523	0.718196	3.33026
CGH5	UVB5m	CGH5 UVB5m	1	8	441.131	85.0451	25.0961	23.1249	1.08524	0.766442	1.07198
CGH5	UVB5m	CGH5 UVB5m	1	8	435.602	90.3853	25.6102	22.9885	1.11404	0.670046	2.26211
CGH5	UVB5m	CGH5 UVB5m	1	8	459.085	87.4548	26.3708	24.5476	1.07427	0.754286	0.863382
CGH5	UVB5m	CGH5 UVB5m	1	9	444.21	89.7849	25.0193	24.0786	1.03907	0.692456	3.96427
CGH5	UVB5m	CGH5 UVB5m	1	9	432.102	88.795	24.1327	23.6291	1.02131	0.688683	1.25804
CGH5	UVB5m	CGH5 UVB5m	1	9	417.58	89.2669	24.1767	23.349	1.03545	0.658519	1.46085
CGH5	UVB5m	CGH5 UVB5m	1	9	387.486	82.7917	23.3432	22.7056	1.02808	0.710383	0.742215
CGH5	UVB5m	CGH5 UVB5m	1	9	475.331	91.9209	25.9404	24.9351	1.04032	0.706932	1.12447
CGH5	UVB5m	CGH5 UVB5m	1	9	490.01	95.3915	27.341	25.5664	1.06941	0.676698	1.17523
CGH5	UVB5m	CGH5 UVB5m	1	10	426.106	88.3936	25.6084	23.4669	1.09126	0.685307	0.891453
CGH5	UVB5m	CGH5 UVB5m	1	10	434.424	89.3003	25.3936	23.9522	1.06018	0.684571	2.14811
CGH5	UVB5m	CGH5 UVB5m	1	10	433.621	87.3672	24.8391	23.8394	1.04193	0.713877	0.718302
CGH5	UVB5m	CGH5 UVB5m	1	10	431.638	87.2304	25.7913	23.1847	1.11243	0.712843	0.64868
CGH5	UVB5m	CGH5 UVB5m	1	10	455.243	91.5426	26.3151	24.3853	1.07914	0.682664	1.53889
CGH5	UVB5m	CGH5 UVB5m	1	10	476.022	91.4085	26.8583	24.5115	1.09574	0.715918	1.14148
CGH5	UVB5m	CGH5 UVB5m	1	11	422.428	88.0748	24.2018	23.4362	1.03267	0.68432	0.812546
CGH5	UVB5m	CGH5 UVB5m	1	11	411.796	84.7918	25.0634	22.8926	1.09482	0.719755	2.69265
CGH5	UVB5m	CGH5 UVB5m	1	11	477.015	93.7647	26.7156	24.4006	1.09487	0.681809	0.367246
CGH5	UVB5m	CGH5 UVB5m	1	11	416.404	86.0478	25.8643	22.3416	1.15768	0.706716	0.55098
CGH5	UVB5m	CGH5 UVB5m	1	11	463.111	89.98	26.9143	25.3597	1.0613	0.718792	1.99661
CGH5	UVB5m	CGH5 UVB5m	1	11	439.131	91.217	26.0148	24.1842	1.07569	0.663212	1.1602
CGH5	UVB5m	CGH5 UVB5m	1	12	474.403	91.1432	26.417	24.8029	1.06508	0.717642	0.694457
CGH5	UVB5m	CGH5 UVB5m	1	12	444.414	90.5602	25.3654	24.8986	1.01875	0.680961	0.837205
CGH5	UVB5m	CGH5 UVB5m	1	12	423.136	87.2495	24.7435	22.7353	1.08833	0.698498	0.990666
CGH5	UVB5m	CGH5 UVB5m	1	12	384.792	82.6097	24.2041	21.7192	1.11441	0.708556	0.979619
CGH5	UVB5m	CGH5 UVB5m	1	12	431.49	88.4682	25.6588	23.135	1.10909	0.692797	1.72663
CGH5	UVB5m	CGH5 UVB5m	1	12	498.179	96.7673	27.7168	23.5066	1.17911	0.668556	3.37168
CGH17	UVB5m	CGH17 UVB5m	1	1	39.2494	25.9122	8.10808	6.50442	1.24655	0.73457	0.258623
CGH17	UVB5m	CGH17 UVB5m	1	1	54.5622	31.114	8.87477	7.93051	1.11907	0.708257	0.409287
CGH17	UVB5m	CGH17 UVB5m	1	1	31.8878	23.0667	7.04691	6.53439	1.07843	0.753121	0.209495
CGH17	UVB5m	CGH17 UVB5m	1	1	51.6456	29.246	8.90408	8.03084	1.10874	0.75877	0.599863
CGH17	UVB5m	CGH17 UVB5m	1	1	43.672	26.7748	8.1957	7.1565	1.14521	0.765525	0.75235
CGH17	UVB5m	CGH17 UVB5m	1	1	36.1655	24.7193	7.57236	6.42625	1.17835	0.743761	0.610796
CGH17	UVB5m	CGH17 UVB5m	1	2	37.1313	26.0883	7.52057	6.49768	1.15742	0.68558	0.230747
CGH17	UVB5m	CGH17 UVB5m	1	2	40.0019	27.0037	8.00942	6.73348	1.18949	0.689358	0.143379
CGH17	UVB5m	CGH17 UVB5m	1	2	46.2258	28.7098	8.54468	7.31527	1.16806	0.704747	0.11076
CGH17	UVB5m	CGH17 UVB5m	1	2	26.7656	21.8555	6.37291	5.8023	1.09834	0.704151	0.201705
CGH17	UVB5m	CGH17 UVB5m	1	2	42.6264	28.0118	8.00058	7.47143	1.07082	0.682663	0.291353
CGH17	UVB5m	CGH17 UVB5m	1	2	38.5352	26.9251	7.59842	6.96613	1.09077	0.667961	0.322988
CGH17	UVB5m	CGH17 UVB5m	1	3	41.5977	26.6848	7.87708	7.42998	1.06018	0.734093	0.064648
CGH17	UVB5m	CGH17 UVB5m	1	3	41.3585	27.0985	7.78891	7.40681	1.05159	0.707759	0.409278
CGH17	UVB5m	CGH17 UVB5m	1	3	45.406	29.112	8.40995	7.34515	1.14497	0.673256	0.481129
CGH17	UVB5m	CGH17 UVB5m	1	3	34.9077	25.2975	7.37582	6.88831	1.07077	0.685449	0.216433
CGH17	UVB5m	CGH17 UVB5m	1	3	33.6971	25.0524	7.29868	6.50442	1.12211	0.674687	0.055242
CGH17	UVB5m	CGH17 UVB5m	1	3	25.2607	20.5677	6.40156	5.88895	1.08705	0.750382	0.206059
CGH17	UVB5m	CGH17 UVB5m	1	4	40.3421	26.9041	7.67006	7.16638	1.07028	0.700376	0.407018
CGH17	UVB5m	CGH17 UVB5m	1	4	39.5729	26.4282	7.80705	6.93705	1.12541	0.711986	0.622375
CGH17	UVB5m	CGH17 UVB5m	1	4	41.3731	27.4173	8.082	6.76194	1.19522	0.691637	0.677999
CGH17	UVB5m	CGH17 UVB5m	1	4	36.4901	26.0213	7.70628	6.53577	1.17909	0.677215	0.529504
CGH17	UVB5m	CGH17 UVB5m	1	4	28.2974	22.2414	6.55499	5.74942	1.14011	0.718843	0.394076
CGH17	UVB5m	CGH17 UVB5m	1	4	32.5628	23.8297	7.22429	6.38048	1.13225	0.720598	0.73126
CGH17	UVB5m	CGH17 UVB5m	1	5	189.806	61.8774	17.9268	15.3659	1.16667	0.622956	2.55547
CGH17	UVB5m	CGH17 UVB5m	1	5	172.781	56.9905	16.7748	13.5939	1.234	0.668498	1.12621
CGH17	UVB5m	CGH17 UVB5m	1	5	218.551	66.092	19.2167	16.3068	1.17845	0.628731	2.50068
CGH17	UVB5m	CGH17 UVB5m	1	5	222.786	64.966	18.638	16.8333	1.10721	0.663322	1.33213
CGH17	UVB5m	CGH17 UVB5m	1	5	149.365	54.7645	16.4939	13.5176	1.22018	0.625838	1.63704
CGH17	UVB5m	CGH17 UVB5m	1	5	238.852	68.8225	19.6381	16.2869	1.20576	0.633691	1.51196
CGH17	UVB5m	CGH17 UVB5m	1	6	144.487	50.4666	14.5541	14.2192	1.02355	0.712904	0.992247
CGH17	UVB5m	CGH17 UVB5m	1	6	243.772	67.5042	19.7981	16.452	1.20338	0.672252	2.54678
CGH17	UVB5m	CGH17 UVB5m	1	6	228.443	68.0662	19.3319	15.8134	1.22251	0.619618	2.92346
CGH17	UVB5m	CGH17 UVB5m	1	6	170.611	54.8105	17.2329	13.9205	1.23795	0.713659	1.96364
CGH17	UVB5m	CGH17 UVB5m	1	6	152.181	53.5342	15.7363	12.8888	1.22093	0.667278	0.722508
CGH17	UVB5m	CGH17 UVB5m	1	6	195.956	62.5016	17.284	15.9039	1.08678	0.630357	0.738349
CGH17	UVB5m	CGH17 UVB5m	1	7	172.285	59.054	16.4153	15.4845	1.06011	0.620809	0.184982
CGH17	UVB5m	CGH17 UVB5m	1	7	200.666	60.828	17.8404	17.0631	1.04555	0.681518	0.791446
CGH17	UVB5m	CGH17 UVB5m	1	7	190.799	61.8448	17.5639	14.8742	1.18083	0.626873	1.51188
CGH17	UVB5m	CGH17 UVB5m	1	7	223.515	64.922	18.4364	15.9032	1.15929	0.666395	1.35448
CGH17	UVB5m	CGH17 UVB5m	1	7	179.093	59.547	16.3695	15.5879	1.05014	0.634699	0.757599
CGH17	UVB5m	CGH17 UVB5m	1	7	193.637	62.0852	17.2511	14.2384	1.21159	0.631281	2.26782
CGH17	UVB5m	CGH17 UVB5m	1	8	162.416	55.3026	16.0864	13.821	1.16391	0.667341	1.93718
CGH17	UVB5m	CGH17 UVB5m	1	8	224.068	66.5707	18.6486	18.3495	1.0163	0.635367	0.901395
CGH17	UVB5m	CGH17 UVB5m	1	8	149.682	52.5519	15.3262	13.1962	1.16141	0.681089	1.13211
CGH17	UVB5m	CGH17 UVB5m	1	8	154.519	53.9201	15.6558	13.2189	1.18435	0.667868	1.127
CGH17	UVB5m	CGH17 UVB5m	1	8	186.395	61.593	18.6767	14.5094	1.28721	0.61742	1.60886
CGH17	UVB5m	CGH17 UVB5m	1	8	170.989	57.612	16.2173	14.6735	1.1052	0.647368	0.94579
CGH17	UVB5m	CGH17 UVB5m	1	9	197.416	61.8381	17.9604	15.1403	1.18627	0.648754	0.856635
CGH17	UVB5m	CGH17 UVB5m	1	9	171.986	57.1476	16.7663	15.4858	1.08268	0.66177	2.10951
CGH17	UVB5m	CGH17 UVB5m	1	9	150.271	52.2445	14.7228	13.9455	1.05574	0.691835	0.637158
CGH17	UVB5m	CGH17 UVB5m	1	9	174.061	60.2985	18.4218	13.9065	1.32469	0.601587	0.945593
CGH17	UVB5m	CGH17 UVB5m	1	9	213.514	65.2964	18.1951	17.0858	1.06492	0.6293	0.156543
CGH17	UVB5m	CGH17 UVB5m	1	9	232.425	67.0561	18.1394	17.8842	1.01427	0.649555	2.16492
CGH17	UVB5m	CGH17 UVB5m	1	10	186.529	59.2424	17.2439	14.6266	1.17894	0.66787	0.77888
CGH17	UVB5m	CGH17 UVB5m	1	10	161.02	53.4375	16.0385	14.7277	1.089	0.708597	0.961619
CGH17	UVB5m	CGH17 UVB5m	1	10	200.884	63.1679	18.5188	15.1436	1.22288	0.632649	1.65548
CGH17	UVB5m	CGH17 UVB5m	1	10	238.466	71.5781	20.0142	18.694	1.07062	0.584893	0.441056
CGH17	UVB5m	CGH17 UVB5m	1	10	195.346	62.5484	19.0601	13.4924	1.41265	0.627455	1.31585
CGH17	UVB5m	CGH17 UVB5m	1	10	191.81	60.4191	18.2093	14.4626	1.25906	0.660286	0.653092
CGH17	UVB5m	CGH17 UVB5m	1	11	171.777	59.3574	16.144	15.4395	1.04563	0.612668	1.97322
CGH17	UVB5m	CGH17 UVB5m	1	11	168.838	56.6526	16.3605	13.5448	1.20789	0.661058	2.50196
CGH17	UVB5m	CGH17 UVB5m	1	11	213.584	63.685	19.2514	15.1184	1.27337	0.661764	1.19978
CGH17	UVB5m	CGH17 UVB5m	1	11	183.078	59.9146	17.4081	14.7977	1.17641	0.640886	0.60357
CGH17	UVB5m	CGH17 UVB5m	1	11	146.444	53.9364	16.7126	11.8236	1.4135	0.632585	0.759185
CGH17	UVB5m	CGH17 UVB5m	1	11	207.174	64.314	17.9922	17.5254	1.02663	0.629411	0.773164
CGH17	UVB5m	CGH17 UVB5m	1	12	187.127	58.9255	17.3459	15.8348	1.09543	0.677234	0.56485
CGH17	UVB5m	CGH17 UVB5m	1	12	210.001	63.1354	19.8269	15.3907	1.28824	0.662042	2.62407
CGH17	UVB5m	CGH17 UVB5m	1	12	166.081	58.2458	15.9942	14.2408	1.12313	0.615178	0.147404
CGH17	UVB5m	CGH17 UVB5m	1	12	201.525	62.3493	18.001	15.0961	1.19243	0.651443	2.91325
CGH17	UVB5m	CGH17 UVB5m	1	12	168.207	59.4272	16.5469	14.206	1.16479	0.598525	1.08861
CGH34	UVB5m	CGH34 UVB5m	1	1	199.31	60.3243	16.7855	16.1677	1.03821	0.688261	1.59735
CGH34	UVB5m	CGH34 UVB5m	1	1	192.367	59.3765	16.7615	15.9072	1.0537	0.685665	0.483648
CGH34	UVB5m	CGH34 UVB5m	1	1	211.89	61.2396	17.3999	17.199	1.01169	0.709994	0.29951
CGH34	UVB5m	CGH34 UVB5m	1	1	273.073	73.0209	21.1518	18.0124	1.17429	0.643567	1.23439
CGH34	UVB5m	CGH34 UVB5m	1	1	195.166	59.9289	17.0194	15.7477	1.08075	0.682874	0.878525
CGH34	UVB5m	CGH34 UVB5m	1	1	197.117	60.4909	17.2163	15.3876	1.11884	0.676947	0.498483
CGH34	UVB5m	CGH34 UVB5m	1	2	235.457	64.742	18.5612	17.8567	1.03945	0.705911	0.90951
CGH34	UVB5m	CGH34 UVB5m	1	2	299.553	74.9023	20.7615	19.3477	1.07307	0.670954	0.473496
CGH34	UVB5m	CGH34 UVB5m	1	2	265.401	71.0649	19.1389	18.8391	1.01591	0.660393	0.961842
CGH34	UVB5m	CGH34 UVB5m	1	2	261.412	69.2707	19.4369	17.8531	1.08872	0.684599	0.603267
CGH34	UVB5m	CGH34 UVB5m	1	2	256.794	67.8421	19.7785	18.2525	1.08361	0.701125	0.118066
CGH34	UVB5m	CGH34 UVB5m	1	2	262.551	69.8719	19.8726	17.815	1.1155	0.675799	0.142754
CGH34	UVB5m	CGH34 UVB5m	1	3	241.583	68.4204	19.1135	16.9008	1.13093	0.648494	1.99168
CGH34	UVB5m	CGH34 UVB5m	1	3	239.864	66.8923	18.5336	17.5859	1.05389	0.673632	0.74723
CGH34	UVB5m	CGH34 UVB5m	1	3	227.877	64.5294	18.1876	16.2375	1.12009	0.687693	1.84614
CGH34	UVB5m	CGH34 UVB5m	1	3	245.324	67.3662	19.2745	17.5204	1.10012	0.679306	0.416563
CGH34	UVB5m	CGH34 UVB5m	1	3	258.541	69.5253	20.3736	17.3875	1.17174	0.672132	1.65432
CGH34	UVB5m	CGH34 UVB5m	1	3	244.298	67.9742	19.3108	17.0533	1.13238	0.664417	1.77486
CGH34	UVB5m	CGH34 UVB5m	1	4	261.546	71.1874	19.4832	18.0694	1.07824	0.648561	0.580959
CGH34	UVB5m	CGH34 UVB5m	1	4	260.159	70.4962	19.4504	17.9622	1.08285	0.657835	0.416051
CGH34	UVB5m	CGH34 UVB5m	1	4	231.597	64.2728	18.8253	17.6293	1.06784	0.704513	0.412609
CGH34	UVB5m	CGH34 UVB5m	1	4	267.197	70.4291	19.6681	18.2463	1.07792	0.676919	0.836626
CGH34	UVB5m	CGH34 UVB5m	1	4	282.992	72.66	20.5409	18.5612	1.10666	0.673588	1.26873
CGH34	UVB5m	CGH34 UVB5m	1	4	267.351	70.006	20.0895	17.9048	1.12201	0.685521	0.892589
CGH34	UVB5m	CGH34 UVB5m	1	5	278.353	72.2761	19.9675	18.1168	1.10216	0.669602	0.839303
CGH34	UVB5m	CGH34 UVB5m	1	5	274.502	71.0486	20.4476	18.2349	1.12135	0.683352	1.45657
CGH34	UVB5m	CGH34 UVB5m	1	5	249.915	68.3438	18.928	17.4953	1.08189	0.672363	1.48061
CGH34	UVB5m	CGH34 UVB5m	1	5	266.256	70.1515	19.5856	18.1654	1.07818	0.679884	1.40388
CGH34	UVB5m	CGH34 UVB5m	1	5	279.956	73.513	19.759	19.0989	1.03456	0.650984	1.25473
CGH34	UVB5m	CGH34 UVB5m	1	5	270.679	71.7446	19.9349	18.0535	1.10421	0.660825	0.410356
CGH34	UVB5m	CGH34 UVB5m	1	6	280.59	71.9199	19.8583	18.8813	1.05174	0.681686	1.97788
CGH34	UVB5m	CGH34 UVB5m	1	6	287.14	72.1583	20.7071	18.3384	1.12916	0.692997	0.597309
CGH34	UVB5m	CGH34 UVB5m	1	6	257.122	70.4771	19.0591	18.5188	1.02918	0.650508	0.812693
CGH34	UVB5m	CGH34 UVB5m	1	6	278.14	72.7567	19.6221	19.0228	1.03151	0.660278	0.516021
CGH34	UVB5m	CGH34 UVB5m	1	6	297.629	73.6423	20.3048	19.9873	1.01589	0.689652	0.717708
CGH34	UVB5m	CGH34 UVB5m	1	6	304.766	74.5394	20.6166	20.2089	1.02017	0.689294	1.37023
CGH34	UVB5m	CGH34 UVB5m	1	7	297.196	76.0905	20.9703	19.6484	1.06727	0.645047	0.38213
CGH34	UVB5m	CGH34 UVB5m	1	7	266.693	70.3688	19.7114	18.6092	1.05923	0.676799	0.520738
CGH34	UVB5m	CGH34 UVB5m	1	7	265.251	70.0452	19.9139	18.3103	1.08758	0.679374	0.801114
CGH34	UVB5m	CGH34 UVB5m	1	7	301.845	75.2604	20.4266	19.7051	1.03662	0.66967	1.03486
CGH34	UVB5m	CGH34 UVB5m	1	7	284.934	73.0018	19.7108	18.9705	1.03902	0.671873	1.1959
CGH34	UVB5m	CGH34 UVB5m	1	7	274.892	71.8319	20.0098	19.374	1.03282	0.66948	1.27658
CGH34	UVB5m	CGH34 UVB5m	1	8	270.428	70.1563	20.5345	18.3136	1.12127	0.690444	1.13797
CGH34	UVB5m	CGH34 UVB5m	1	8	282.003	72.2923	20.3259	18.8813	1.07651	0.678077	0.520561
CGH34	UVB5m	CGH34 UVB5m	1	8	291.232	73.1942	20.7792	19.0916	1.08839	0.683119	1.10693
CGH34	UVB5m	CGH34 UVB5m	1	8	297.309	71.6241	21.3221	19.7938	1.07721	0.728283	0.627703
CGH34	UVB5m	CGH34 UVB5m	1	8	268.858	70.4014	19.8522	17.9942	1.10326	0.681664	1.73179
CGH34	UVB5m	CGH34 UVB5m	1	8	280.541	72.6715	19.7708	19.4532	1.01633	0.667541	0.532567
CGH34	UVB5m	CGH34 UVB5m	1	9	322.302	78.4304	21.5169	20.4424	1.05256	0.658422	1.5097
CGH34	UVB5m	CGH34 UVB5m	1	9	293.41	74.2876	20.4134	19.6078	1.04109	0.668116	0.553098
CGH34	UVB5m	CGH34 UVB5m	1	9	259.833	68.7047	19.4595	18.6211	1.04503	0.69172	0.251
CGH34	UVB5m	CGH34 UVB5m	1	9	279.489	72.5192	20.0111	19.2267	1.0408	0.667833	1.04316
CGH34	UVB5m	CGH34 UVB5m	1	9	327.074	77.383	21.8397	20.7344	1.05331	0.686381	0.142692
CGH34	UVB5m	CGH34 UVB5m	1	9	285.738	73.7629	20.0705	19.3213	1.03878	0.659937	1.6691
CGH34	UVB5m	CGH34 UVB5m	1	10	301.195	72.7318	21.4814	19.7845	1.08577	0.715499	0.923462
CGH34	UVB5m	CGH34 UVB5m	1	10	316.601	76.2944	21.5398	20.0891	1.07221	0.683498	0.831853
CGH34	UVB5m	CGH34 UVB5m	1	10	299.818	77.4385	20.9532	19.3047	1.08539	0.62828	0.978022
CGH34	UVB5m	CGH34 UVB5m	1	10	306.326	76.8258	20.9295	19.3997	1.07886	0.652198	0.777383
CGH34	UVB5m	CGH34 UVB5m	1	10	296.198	77.1887	20.4696	19.5957	1.04459	0.62472	0.348383
CGH34	UVB5m	CGH34 UVB5m	1	10	272.474	72.1047	19.749	18.6683	1.05789	0.658578	1.02289
CGH38	UVB5m	CGH38 UVB5m	1	1	130.456	48.1754	14.0451	12.7691	1.09993	0.706352	0.698865
CGH38	UVB5m	CGH38 UVB5m	1	1	145.466	51.4212	14.8092	14.4272	1.02648	0.691334	1.92616
CGH38	UVB5m	CGH38 UVB5m	1	1	145.366	50.3373	15.0925	14.2854	1.05649	0.720931	0.710183
CGH38	UVB5m	CGH38 UVB5m	1	1	150.459	52.6859	14.9901	14.2486	1.05204	0.681145	1.5817
CGH38	UVB5m	CGH38 UVB5m	1	1	134.04	49.6135	13.7921	12.8443	1.07379	0.684299	0.564281
CGH38	UVB5m	CGH38 UVB5m	1	1	144.081	52.6744	15.2181	13.586	1.12013	0.652557	0.233664
CGH38	UVB5m	CGH38 UVB5m	1	2	159.281	52.9262	15.1386	14.8352	1.02045	0.714548	0.543583
CGH38	UVB5m	CGH38 UVB5m	1	2	146.343	50.9099	14.6057	14.2643	1.02393	0.709541	0.814185
CGH38	UVB5m	CGH38 UVB5m	1	2	156.674	52.5098	15.2168	14.3878	1.05761	0.714047	0.084994
CGH38	UVB5m	CGH38 UVB5m	1	2	138.813	49.4307	14.377	13.995	1.02729	0.713917	0.25566
CGH38	UVB5m	CGH38 UVB5m	1	2	141.57	50.8017	14.4265	12.7712	1.12961	0.689328	1.09332
CGH38	UVB5m	CGH38 UVB5m	1	2	163.85	54.4218	15.3475	14.182	1.08218	0.695203	0.805629
CGH38	UVB5m	CGH38 UVB5m	1	3	181.334	57.3602	16.2657	15.7779	1.03092	0.692578	0.931558
CGH38	UVB5m	CGH38 UVB5m	1	3	173.162	55.4922	15.7455	14.9682	1.05193	0.706639	0.832945
CGH38	UVB5m	CGH38 UVB5m	1	3	167.695	54.352	15.4217	14.6723	1.05107	0.713343	1.25373
CGH38	UVB5m	CGH38 UVB5m	1	3	157.829	53.3561	15.0792	14.1022	1.06928	0.69667	1.10912
CGH38	UVB5m	CGH38 UVB5m	1	3	140.578	49.8931	14.8613	13.6841	1.08603	0.709651	0.215772
CGH38	UVB5m	CGH38 UVB5m	1	3	147.227	52.7252	15.178	13.2675	1.144	0.665521	0.953103
CGH38	UVB5m	CGH38 UVB5m	1	4	158.036	53.7563	15.0317	14.1604	1.06153	0.68724	0.323534
CGH38	UVB5m	CGH38 UVB5m	1	4	162.105	54.124	15.3721	14.3328	1.07251	0.695389	0.432576
CGH38	UVB5m	CGH38 UVB5m	1	4	147.686	51.8443	14.8909	13.4035	1.11097	0.690475	0.558455
CGH38	UVB5m	CGH38 UVB5m	1	4	149.162	52.6974	14.9417	13.5415	1.1034	0.674979	0.488832
CGH38	UVB5m	CGH38 UVB5m	1	4	168.057	54.5979	15.682	14.6568	1.06995	0.708461	0.490214
CGH38	UVB5m	CGH38 UVB5m	1	4	158.468	53.9229	15.2735	14.5738	1.04801	0.684864	0.315086
CGH38	UVB5m	CGH38 UVB5m	1	5	336.68	78.5415	22.1972	20.9862	1.05771	0.68585	0.287585
CGH38	UVB5m	CGH38 UVB5m	1	5	376.171	84.5035	24.1407	20.5727	1.17343	0.661981	0.543014
CGH38	UVB5m	CGH38 UVB5m	1	5	299.15	73.7399	21.1654	20.4251	1.03625	0.691343	0.242135
CGH38	UVB5m	CGH38 UVB5m	1	5	339.235	79.1447	22.1655	20.3961	1.08676	0.68056	1.35323
CGH38	UVB5m	CGH38 UVB5m	1	5	342.333	79.7899	22.4057	20.0527	1.11734	0.675713	2.20817
CGH38	UVB5m	CGH38 UVB5m	1	5	361.93	80.8758	23.0432	21.768	1.05858	0.695341	0.330656
CGH38	UVB5m	CGH38 UVB5m	1	6	321.304	76.7195	21.4185	20.3122	1.05447	0.685985	0.881233
CGH38	UVB5m	CGH38 UVB5m	1	6	318.386	77.5888	21.0609	20.2953	1.03772	0.664609	0.717822
CGH38	UVB5m	CGH38 UVB5m	1	6	315.825	76.9828	21.0972	19.4603	1.08411	0.669681	1.6547
CGH38	UVB5m	CGH38 UVB5m	1	6	299.362	74.9674	20.2595	19.8522	1.02052	0.669364	0.33466
CGH38	UVB5m	CGH38 UVB5m	1	6	324.043	78.2151	21.5138	20.4115	1.054	0.665629	0.24916
CGH38	UVB5m	CGH38 UVB5m	1	6	336.858	79.498	21.7184	20.5951	1.05454	0.669799	1.08913
CGH38	UVB5m	CGH38 UVB5m	1	7	343.573	79.9212	21.7241	21.0197	1.03351	0.675935	0.869343
CGH38	UVB5m	CGH38 UVB5m	1	7	364.38	82.9199	22.5443	21.4259	1.0522	0.665958	1.41014
CGH38	UVB5m	CGH38 UVB5m	1	7	347.231	80.2496	22.1179	20.9726	1.05461	0.677552	1.527
CGH38	UVB5m	CGH38 UVB5m	1	7	333.18	78.8786	21.6628	20.2028	1.07227	0.672932	1.02913
CGH38	UVB5m	CGH38 UVB5m	1	7	343.642	79.5726	22.3309	21.457	1.04073	0.682006	0.56258
CGH38	UVB5m	CGH38 UVB5m	1	7	352.113	81.4243	22.5296	21.5044	1.04768	0.667396	0.711536
CGH38	UVB5m	CGH38 UVB5m	1	8	350.244	80.1663	22.096	21.9251	1.00779	0.684852	0.505213
CGH38	UVB5m	CGH38 UVB5m	1	8	348.639	81.0797	22.152	21.4411	1.03316	0.666442	0.978148
CGH38	UVB5m	CGH38 UVB5m	1	8	324.422	77.0173	21.4762	20.1349	1.06662	0.687294	0.563838
CGH38	UVB5m	CGH38 UVB5m	1	8	339.791	79.8819	22.012	20.9098	1.05271	0.669151	1.29785
CGH38	UVB5m	CGH38 UVB5m	1	8	347.078	79.2232	22.2806	21.0845	1.05673	0.694916	0.519157
CGH38	UVB5m	CGH38 UVB5m	1	8	321.877	75.6769	21.4648	21.1614	1.01434	0.706274	0.05367
CGH38	UVB5m	CGH38 UVB5m	1	9	315.821	76.9579	20.996	20.522	1.02309	0.670109	0.618908
CGH38	UVB5m	CGH38 UVB5m	1	9	343.767	80.1711	22.3394	20.7921	1.07442	0.672108	0.550537
CGH38	UVB5m	CGH38 UVB5m	1	9	349.926	80.2198	22.6046	21.3908	1.05675	0.683318	1.05955
CGH38	UVB5m	CGH38 UVB5m	1	9	339.148	79.3323	22.2683	20.9669	1.06207	0.677173	1.68042
CGH38	UVB5m	CGH38 UVB5m	1	9	365.912	81.0241	23.2279	21.1702	1.09719	0.700418	0.357324
CGH38	UVB5m	CGH38 UVB5m	1	9	359.876	81.2855	22.7684	21.5065	1.05868	0.684443	0.719134
CGH38	UVB5m	CGH38 UVB5m	1	10	328.287	77.3017	21.49	20.7666	1.03483	0.690376	1.36969
CGH38	UVB5m	CGH38 UVB5m	1	10	314.913	75.3715	20.8875	20.5174	1.01803	0.696604	0.703699
CGH38	UVB5m	CGH38 UVB5m	1	10	326.946	78.3931	21.3467	20.729	1.0298	0.668545	0.522169
CGH38	UVB5m	CGH38 UVB5m	1	10	339.501	78.1528	21.916	21.3757	1.02528	0.698493	0.818624
CGH38	UVB5m	CGH38 UVB5m	1	10	334.383	78.6057	21.472	20.8345	1.0306	0.680058	0.387578
CGH38	UVB5m	CGH38 UVB5m	1	10	318.273	76.643	21.0459	20.1746	1.04319	0.680872	0.375424
CGH38	UVB5m	CGH38 UVB5m	1	11	306.747	75.7486	20.7344	19.9053	1.04165	0.671801	0.482463
CGH38	UVB5m	CGH38 UVB5m	1	11	348.199	80.2888	21.7625	21.4209	1.01595	0.678776	1.24715
CGH38	UVB5m	CGH38 UVB5m	1	11	323.32	78.2868	21.1002	20.5475	1.0269	0.662926	0.724679
CGH38	UVB5m	CGH38 UVB5m	1	11	339.615	81.1304	21.6737	21.1789	1.02336	0.64838	1.34044
CGH38	UVB5m	CGH38 UVB5m	1	11	335.506	78.6707	22.0591	20.466	1.07784	0.681214	1.29392
CGH38	UVB5m	CGH38 UVB5m	1	11	337.286	80.2611	21.9528	20.5974	1.0658	0.657958	1.16887
CGH38	UVB5m	CGH38 UVB5m	1	12	330.259	78.9388	21.2492	20.8124	1.02099	0.666014	1.35877
CGH38	UVB5m	CGH38 UVB5m	1	12	344.634	80.2658	21.875	21.2965	1.02716	0.672213	0.781656
CGH38	UVB5m	CGH38 UVB5m	1	12	325.686	77.2002	21.2243	20.3968	1.04057	0.686709	0.313978
CGH38	UVB5m	CGH38 UVB5m	1	12	336.487	78.9178	21.5913	20.851	1.0355	0.678934	0.51594
CGH38	UVB5m	CGH38 UVB5m	1	12	345.588	78.9178	22.2123	21.1101	1.05221	0.697298	1.12145
CGH38	UVB5m	CGH38 UVB5m	1	12	343.674	80.2543	22.0632	20.9568	1.05279	0.670532	1.03098
CGH53	UVB5m	CGH53 UVB5m	1	1	220.38	63.6188	18.7265	16.5808	1.12941	0.684244	0.389851
CGH53	UVB5m	CGH53 UVB5m	1	1	206.158	61.7854	17.6284	16.4221	1.07346	0.678639	0.175844
CGH53	UVB5m	CGH53 UVB5m	1	1	223.277	63.7386	18.4687	16.6253	1.11088	0.690634	0.841735
CGH53	UVB5m	CGH53 UVB5m	1	1	209.546	62.2085	17.4613	16.6901	1.0462	0.68044	0.67275
CGH53	UVB5m	CGH53 UVB5m	1	1	239.194	66.044	18.7132	18.1729	1.02974	0.689116	0.657044
CGH53	UVB5m	CGH53 UVB5m	1	1	259.324	69.8211	19.3255	17.8748	1.08116	0.668465	1.55312
CGH53	UVB5m	CGH53 UVB5m	1	2	265.279	69.5693	19.4619	18.1684	1.0712	0.688774	0.514979
CGH53	UVB5m	CGH53 UVB5m	1	2	243.933	66.8158	18.8566	17.8569	1.05599	0.686629	0.904282
CGH53	UVB5m	CGH53 UVB5m	1	2	259.753	68.7325	19.4422	18.8355	1.03221	0.69095	0.874732
CGH53	UVB5m	CGH53 UVB5m	1	2	289.689	72.6647	20.4529	18.9216	1.08093	0.689437	0.830015
CGH53	UVB5m	CGH53 UVB5m	1	2	271.118	70.5402	19.4443	19.1093	1.01753	0.684693	0.503492
CGH53	UVB5m	CGH53 UVB5m	1	2	275.9	71.0141	19.7339	19.2304	1.02618	0.6875	0.168618
CGH53	UVB5m	CGH53 UVB5m	1	3	223.841	64.805	18.1088	17.4912	1.03531	0.669781	1.26703
CGH53	UVB5m	CGH53 UVB5m	1	3	254.577	69.26	19.2701	18.5328	1.03978	0.666906	0.227344
CGH53	UVB5m	CGH53 UVB5m	1	3	244.033	67.0426	19.6379	17.2456	1.13872	0.68227	1.27351
CGH53	UVB5m	CGH53 UVB5m	1	3	257.865	69.6459	19.5176	17.9479	1.08746	0.668055	1.43777
CGH53	UVB5m	CGH53 UVB5m	1	3	251.183	69.2045	18.957	18.4535	1.02729	0.659071	0.57551
CGH53	UVB5m	CGH53 UVB5m	1	3	260.959	70.2586	19.2239	18.5503	1.03631	0.66433	0.729645
CGH53	UVB5m	CGH53 UVB5m	1	4	150.183	52.9013	15.6765	14.6329	1.07132	0.67437	1.73276
CGH53	UVB5m	CGH53 UVB5m	1	4	161.64	55.5945	15.4511	14.8334	1.04164	0.657197	0.660224
CGH53	UVB5m	CGH53 UVB5m	1	4	166.319	55.8559	16.8299	13.6261	1.23512	0.669905	0.794988
CGH53	UVB5m	CGH53 UVB5m	1	4	157.214	53.5763	15.814	13.9682	1.13215	0.688267	0.832298
CGH53	UVB5m	CGH53 UVB5m	1	4	158.65	55.4327	15.3522	14.1636	1.08392	0.648808	1.3993
CGH53	UVB5m	CGH53 UVB5m	1	4	183.185	59.5593	16.4536	15.3721	1.07036	0.648934	1.74625
CGH53	UVB5m	CGH53 UVB5m	1	5	154.875	54.0062	15.1371	14.1296	1.07131	0.667275	1.95649
CGH53	UVB5m	CGH53 UVB5m	1	5	161.445	54.2283	15.8122	14.8159	1.06725	0.689895	1.24815
CGH53	UVB5m	CGH53 UVB5m	1	5	139.894	49.6853	14.3798	13.5757	1.05923	0.712118	0.9415
CGH53	UVB5m	CGH53 UVB5m	1	5	129.503	48.6034	14.0274	13.0868	1.07187	0.688902	0.554773
CGH53	UVB5m	CGH53 UVB5m	1	5	129.898	48.7929	14.2641	12.399	1.15043	0.685646	1.16318
CGH53	UVB5m	CGH53 UVB5m	1	5	169.428	56.147	15.9185	14.788	1.07645	0.675369	0.183384
CGH53	UVB5m	CGH53 UVB5m	1	6	219.933	64.2335	18.0123	16.501	1.09159	0.669849	0.694433
CGH53	UVB5m	CGH53 UVB5m	1	6	168.795	57.2634	16.1234	14.682	1.09817	0.646868	2.04856
CGH53	UVB5m	CGH53 UVB5m	1	6	143.88	52.5911	14.5789	13.1572	1.10806	0.653712	1.49137
CGH53	UVB5m	CGH53 UVB5m	1	6	170.916	56.0637	17.1076	13.9821	1.22353	0.683326	1.44803
CGH53	UVB5m	CGH53 UVB5m	1	6	131.89	49.8796	13.883	13.1412	1.05645	0.666154	1.48553
CGH53	UVB5m	CGH53 UVB5m	1	6	119.573	46.5899	13.2562	12.4124	1.06798	0.692246	0.473542
CGH53	UVB5m	CGH53 UVB5m	1	7	164.921	55.7793	15.3317	14.6273	1.04815	0.666098	1.42451
CGH53	UVB5m	CGH53 UVB5m	1	7	148.703	52.3556	14.444	13.7221	1.05261	0.681716	0.718707
CGH53	UVB5m	CGH53 UVB5m	1	7	141.37	50.9683	14.3576	13.3501	1.07546	0.683863	0.783582
CGH53	UVB5m	CGH53 UVB5m	1	7	190.896	60.04	17.1628	14.9273	1.14976	0.665465	0.200036
CGH53	UVB5m	CGH53 UVB5m	1	7	170.435	56.3088	16.0021	14.5184	1.10219	0.675485	0.943608
CGH53	UVB5m	CGH53 UVB5m	1	7	158.29	55.9364	15.6247	13.6456	1.14504	0.635734	1.04124
CGH53	UVB5m	CGH53 UVB5m	1	8	156.83	55.9757	15.2875	14.3883	1.06249	0.628987	0.788999
CGH53	UVB5m	CGH53 UVB5m	1	8	159.545	56.0197	15.7123	14.1009	1.11427	0.638868	1.24563
CGH53	UVB5m	CGH53 UVB5m	1	8	155.68	55.3284	15.0328	14.0434	1.07045	0.639068	1.47396
CGH53	UVB5m	CGH53 UVB5m	1	8	221.251	64.5457	19.1731	15.9247	1.20399	0.66736	1.1057
CGH53	UVB5m	CGH53 UVB5m	1	8	156.459	55.5945	14.9271	14.0278	1.0641	0.636129	0.521217
CGH53	UVB5m	CGH53 UVB5m	1	8	111.185	45.0848	13.1712	11.797	1.1165	0.687379	0.435244
CGH53	UVB5m	CGH53 UVB5m	1	9	154.253	53.9669	15.9193	13.0537	1.21952	0.665561	0.593848
CGH53	UVB5m	CGH53 UVB5m	1	9	164.244	54.7252	15.5995	14.2218	1.09687	0.689165	1.93744
CGH53	UVB5m	CGH53 UVB5m	1	9	120.453	47.1471	13.3326	12.9509	1.02948	0.680951	0.572422
CGH53	UVB5m	CGH53 UVB5m	1	9	148.986	51.9601	14.5675	14.2258	1.02402	0.693448	0.473251
CGH53	UVB5m	CGH53 UVB5m	1	9	117.48	45.8708	13.5166	12.1349	1.11386	0.701616	1.12425
CGH53	UVB5m	CGH53 UVB5m	1	9	199.045	62.2593	17.9099	15.3029	1.17036	0.645285	1.28047
CGH53	UVB5m	CGH53 UVB5m	1	10	113.566	46.2385	13.3265	11.4807	1.16078	0.6675	0.326154
CGH53	UVB5m	CGH53 UVB5m	1	10	143.813	50.3488	15.0139	13.6735	1.09803	0.712903	1.07357
CGH53	UVB5m	CGH53 UVB5m	1	10	136.279	50.5336	15.3721	12.0434	1.27639	0.670621	0.669773
CGH53	UVB5m	CGH53 UVB5m	1	10	142.403	51.3752	14.6796	13.4035	1.0952	0.677986	0.341225
CGH53	UVB5m	CGH53 UVB5m	1	10	135.326	48.8274	14.5379	13.3418	1.08965	0.713286	0.460746
CGH53	UVB5m	CGH53 UVB5m	1	10	164.413	56.2275	15.4722	14.1503	1.09342	0.653505	0.089091
CGH5	UVB10m	CGH5 UVB10m	1	1	429.858	91.5482	25.0065	23.356	1.07067	0.644519	0.564591
CGH5	UVB10m	CGH5 UVB10m	1	1	405.27	85.5806	24.2843	23.3365	1.04062	0.69535	2.70265
CGH5	UVB10m	CGH5 UVB10m	1	1	392.364	86.2402	24.5024	22.1898	1.10421	0.662949	1.01947
CGH5	UVB10m	CGH5 UVB10m	1	1	384.293	81.8792	24.1175	20.5948	1.17105	0.720319	0.580211
CGH5	UVB10m	CGH5 UVB10m	1	1	401.754	84.9056	24.2868	23.0991	1.05142	0.700321	1.35462
CGH5	UVB10m	CGH5 UVB10m	1	1	375.893	82.8941	23.9382	21.9471	1.09072	0.687428	2.87048
CGH5	UVB10m	CGH5 UVB10m	1	2	380.323	83.7269	23.8746	22.4971	1.06123	0.68176	0.512134
CGH5	UVB10m	CGH5 UVB10m	1	2	404.897	87.1785	24.6087	21.6563	1.13633	0.669477	0.88373
CGH5	UVB10m	CGH5 UVB10m	1	2	381.283	83.4782	24.5381	19.652	1.24863	0.68756	3.0029
CGH5	UVB10m	CGH5 UVB10m	1	2	366.677	83.6551	23.1266	21.4511	1.07811	0.658429	1.25272
CGH5	UVB10m	CGH5 UVB10m	1	2	426.996	91.1365	24.3152	22.6343	1.07427	0.646025	0.784483
CGH5	UVB10m	CGH5 UVB10m	1	2	427.719	90.093	25.1983	23.0991	1.09088	0.662194	1.41943
CGH5	UVB10m	CGH5 UVB10m	1	3	385.148	84.7093	23.5881	22.179	1.06353	0.67449	0.879854
CGH5	UVB10m	CGH5 UVB10m	1	3	381.113	84.5217	22.9964	22.1486	1.03828	0.67039	0.883339
CGH5	UVB10m	CGH5 UVB10m	1	3	344.853	81.1697	21.7952	21.1577	1.03013	0.657744	1.46748
CGH5	UVB10m	CGH5 UVB10m	1	3	387.982	84.9889	23.2514	21.6172	1.0756	0.674989	0.662085
CGH5	UVB10m	CGH5 UVB10m	1	3	399.531	87.5806	24.6258	21.6494	1.13748	0.654552	1.60648
CGH5	UVB10m	CGH5 UVB10m	1	3	367.277	82.3904	23.2376	20.9038	1.11164	0.679909	0.148838
CGH5	UVB10m	CGH5 UVB10m	1	4	381.132	81.1899	24.3477	21.4305	1.13613	0.726577	0.58573
CGH5	UVB10m	CGH5 UVB10m	1	4	364.47	85.2732	23.3686	19.8895	1.17492	0.629862	1.31117
CGH5	UVB10m	CGH5 UVB10m	1	4	388.983	81.9597	23.8554	22.4615	1.06206	0.72768	1.34769
CGH5	UVB10m	CGH5 UVB10m	1	4	399.925	87.7194	23.6856	22.4745	1.05389	0.653126	1.57527
CGH5	UVB10m	CGH5 UVB10m	1	4	446.115	89.3311	27.1123	21.8634	1.24007	0.702508	2.28152
CGH5	UVB10m	CGH5 UVB10m	1	4	374.608	80.5644	24.6506	20.3914	1.20888	0.725273	2.4831
CGH5	UVB10m	CGH5 UVB10m	1	5	439.928	91.1654	26.5005	23.9815	1.10504	0.665168	0.627632
CGH5	UVB10m	CGH5 UVB10m	1	5	412.026	88.1466	24.0598	23.3181	1.03181	0.666383	2.19928
CGH5	UVB10m	CGH5 UVB10m	1	5	382.52	84.6347	23.53	22.3731	1.05171	0.671069	1.30653
CGH5	UVB10m	CGH5 UVB10m	1	5	373.819	83.2359	22.7848	22.2141	1.02569	0.678031	0.995507
CGH5	UVB10m	CGH5 UVB10m	1	5	389.626	83.7376	23.3655	22.5882	1.03441	0.698259	0.839361
CGH5	UVB10m	CGH5 UVB10m	1	5	415.677	88.747	24.9324	22.0028	1.13315	0.663222	1.43871
CGH5	UVB10m	CGH5 UVB10m	1	6	422.691	85.7932	25.197	24.2215	1.04028	0.721651	1.19547
CGH5	UVB10m	CGH5 UVB10m	1	6	430.176	87.1479	24.9106	23.792	1.04701	0.711773	1.22864
CGH5	UVB10m	CGH5 UVB10m	1	6	480.994	96.055	26.906	24.6406	1.09194	0.655102	2.62858
CGH5	UVB10m	CGH5 UVB10m	1	6	527.071	99.9853	29.4286	24.5871	1.19691	0.662532	1.73858
CGH5	UVB10m	CGH5 UVB10m	1	6	498.095	95.7179	26.4632	25.5895	1.03414	0.683181	2.04316
CGH5	UVB10m	CGH5 UVB10m	1	6	447.939	90.5392	25.2783	24.3448	1.03835	0.686682	0.842324
CGH5	UVB10m	CGH5 UVB10m	1	7	443.277	92.3842	25.2211	23.7367	1.06254	0.652665	0.889386
CGH5	UVB10m	CGH5 UVB10m	1	7	431.145	88.9004	24.9412	23.6651	1.05392	0.685529	1.59437
CGH5	UVB10m	CGH5 UVB10m	1	7	403.011	87.0071	25.4862	22.0516	1.15575	0.668987	1.70546
CGH5	UVB10m	CGH5 UVB10m	1	7	462.142	95.4431	26.0091	25.3095	1.02764	0.637524	1.71418
CGH5	UVB10m	CGH5 UVB10m	1	7	443.534	91.468	25.8175	23.6764	1.09043	0.666191	2.72083
CGH5	UVB10m	CGH5 UVB10m	1	7	475.716	93.4018	26.5797	25.6856	1.03481	0.685247	1.12318
CGH5	UVB10m	CGH5 UVB10m	1	8	405.15	84.8737	24.8802	22.9916	1.08214	0.706771	1.26137
CGH5	UVB10m	CGH5 UVB10m	1	8	439.586	87.3962	24.7967	23.9064	1.03724	0.723217	1.71246
CGH5	UVB10m	CGH5 UVB10m	1	8	428.231	86.7021	26.0077	22.0893	1.17739	0.71586	2.99043
CGH5	UVB10m	CGH5 UVB10m	1	8	417.535	85.7066	25.0735	23.2851	1.0768	0.714289	1.38579
CGH5	UVB10m	CGH5 UVB10m	1	8	428.513	88.1663	24.8788	23.1402	1.07513	0.692737	2.35601
CGH5	UVB10m	CGH5 UVB10m	1	8	424.037	84.5192	25.7136	22.5752	1.13902	0.745938	0.890946
CGH5	UVB10m	CGH5 UVB10m	1	9	391.564	85.3597	24.3604	21.6145	1.12704	0.675317	2.09135
CGH5	UVB10m	CGH5 UVB10m	1	9	392.778	86.8025	23.7403	22.1291	1.07281	0.655078	3.20382
CGH5	UVB10m	CGH5 UVB10m	1	9	365.396	80.3828	23.0626	21.8396	1.056	0.710636	0.541171
CGH5	UVB10m	CGH5 UVB10m	1	9	391.143	84.4816	23.359	22.0577	1.059	0.688686	1.67492
CGH5	UVB10m	CGH5 UVB10m	1	9	401.53	88.5661	25.4435	21.4851	1.18424	0.643269	0.518861
CGH5	UVB10m	CGH5 UVB10m	1	9	429.506	89.8681	25.1812	22.6622	1.11115	0.668295	1.50435
CGH5	UVB10m	CGH5 UVB10m	1	10	411.174	86.8053	24.3831	22.5035	1.08353	0.685714	2.83673
CGH5	UVB10m	CGH5 UVB10m	1	10	397.311	84.1255	24.5305	23.5898	1.03988	0.705481	2.71261
CGH5	UVB10m	CGH5 UVB10m	1	10	399.091	86.5134	24.5871	22.826	1.07715	0.670063	1.37325
CGH5	UVB10m	CGH5 UVB10m	1	10	441.079	90.6419	25.8682	24.2196	1.06807	0.674635	2.47525
CGH5	UVB10m	CGH5 UVB10m	1	10	438.816	90.4531	25.1817	23.7403	1.06072	0.673978	1.28427
CGH5	UVB10m	CGH5 UVB10m	1	10	453.007	91.5485	25.8063	23.6196	1.09258	0.679223	2.16423
CGH5	UVB10m	CGH5 UVB10m	1	11	439.223	86.5669	25.3457	24.5743	1.03139	0.736531	1.33695
CGH5	UVB10m	CGH5 UVB10m	1	11	400.014	84.7113	24.1721	22.9846	1.05167	0.700491	1.97418
CGH5	UVB10m	CGH5 UVB10m	1	11	470.582	91.6278	27.1959	23.783	1.1435	0.704353	0.833765
CGH5	UVB10m	CGH5 UVB10m	1	11	400.212	85.0484	24.3691	23.3043	1.04569	0.695293	0.50862
CGH5	UVB10m	CGH5 UVB10m	1	11	436.09	88.72	24.6601	24.0874	1.02377	0.696213	1.39262
CGH5	UVB10m	CGH5 UVB10m	1	11	422.089	87.2772	25.1196	22.7274	1.10526	0.696325	0.751333
CGH5	UVB10m	CGH5 UVB10m	1	12	489.505	95.7917	26.9228	23.1751	1.16171	0.670365	1.8325
CGH5	UVB10m	CGH5 UVB10m	1	12	407.375	89.4803	24.8072	22.4835	1.10335	0.639365	1.54429
CGH5	UVB10m	CGH5 UVB10m	1	12	402.011	87.1594	24.9362	22.3223	1.1171	0.664996	0.655936
CGH5	UVB10m	CGH5 UVB10m	1	12	403.654	86.7133	23.9897	22.6476	1.05926	0.674602	0.717192
CGH5	UVB10m	CGH5 UVB10m	1	12	448.168	89.5941	25.9529	24.6455	1.05305	0.701603	1.49791
CGH5	UVB10m	CGH5 UVB10m	1	12	410.689	87.6937	25.2654	21.274	1.18762	0.671098	1.29482
CGH17	UVB10m	CGH17 UVB10m	1	1	72.0402	35.3936	10.2107	9.93446	1.02781	0.722661	0.445193
CGH17	UVB10m	CGH17 UVB10m	1	1	67.5222	34.3002	10.2272	9.13616	1.11942	0.721211	0.834787
CGH17	UVB10m	CGH17 UVB10m	1	1	60.3593	32.6631	9.21632	8.89904	1.03565	0.710952	0.54036
CGH17	UVB10m	CGH17 UVB10m	1	1	74.6389	35.5507	10.6772	9.75709	1.0943	0.742129	0.321051
CGH17	UVB10m	CGH17 UVB10m	1	1	54.4049	30.1689	9.27415	8.43036	1.10009	0.751155	0.573021
CGH17	UVB10m	CGH17 UVB10m	1	1	50.2104	29.0592	8.67499	8.50463	1.02003	0.747197	0.506094
CGH17	UVB10m	CGH17 UVB10m	1	2	51.585	29.089	8.88186	8.171	1.087	0.766085	0.233141
CGH17	UVB10m	CGH17 UVB10m	1	2	51.6658	29.1512	9.05504	8.07922	1.12078	0.764011	0.296515
CGH17	UVB10m	CGH17 UVB10m	1	2	60.4818	31.292	9.70261	9.29495	1.04386	0.776188	0.444697
CGH17	UVB10m	CGH17 UVB10m	1	2	57.4304	30.4965	9.54378	8.51862	1.12034	0.775985	0.412675
CGH17	UVB10m	CGH17 UVB10m	1	2	55.4864	30.3442	9.17027	8.61771	1.06412	0.757262	0.397581
CGH17	UVB10m	CGH17 UVB10m	1	2	60.657	31.3773	9.31848	9.11746	1.02205	0.774211	0.730921
CGH17	UVB10m	CGH17 UVB10m	1	3	47.2275	27.8472	8.27683	8.06517	1.02624	0.765318	0.135546
CGH17	UVB10m	CGH17 UVB10m	1	3	46.2988	27.2603	8.4551	8.15173	1.03721	0.782924	0.189815
CGH17	UVB10m	CGH17 UVB10m	1	3	55.8054	29.4165	9.6879	8.21596	1.17916	0.810407	0.384495
CGH17	UVB10m	CGH17 UVB10m	1	3	50.0531	28.5337	8.73884	8.03462	1.08765	0.772546	0.725708
CGH17	UVB10m	CGH17 UVB10m	1	3	42.3782	25.7647	8.49763	7.62379	1.11462	0.802236	0.254425
CGH17	UVB10m	CGH17 UVB10m	1	3	48.3674	27.6001	8.71993	8.31325	1.04892	0.797885	0.298161
CGH17	UVB10m	CGH17 UVB10m	1	4	32.8177	23.286	6.94675	6.57688	1.05624	0.760552	0.435759
CGH17	UVB10m	CGH17 UVB10m	1	4	28.9118	22.2203	6.3898	6.284	1.01684	0.735839	0.271663
CGH17	UVB10m	CGH17 UVB10m	1	4	41.1552	26.0875	7.64145	7.29991	1.04679	0.759923	0.529688
CGH17	UVB10m	CGH17 UVB10m	1	4	36.0858	24.0863	7.79813	7.0579	1.10488	0.781637	0.405543
CGH17	UVB10m	CGH17 UVB10m	1	4	31.2061	23.0457	6.97901	5.87004	1.18892	0.738366	0.119831
CGH17	UVB10m	CGH17 UVB10m	1	4	36.2531	24.7125	7.54606	6.58643	1.1457	0.745969	0.623892
CGH17	UVB10m	CGH17 UVB10m	1	5	179.25	58.151	16.2475	14.8831	1.09168	0.666123	1.30041
CGH17	UVB10m	CGH17 UVB10m	1	5	147.645	53.5132	15.9624	14.0003	1.14015	0.647898	1.90168
CGH17	UVB10m	CGH17 UVB10m	1	5	140.588	49.7868	15.3981	12.9812	1.18618	0.712736	0.447072
CGH17	UVB10m	CGH17 UVB10m	1	5	153.573	51.3054	15.777	14.2297	1.10874	0.733163	1.44093
CGH17	UVB10m	CGH17 UVB10m	1	5	165.616	54.6018	15.5082	15.232	1.01813	0.698068	0.356977
CGH17	UVB10m	CGH17 UVB10m	1	5	157.906	52.1556	15.6167	14.4103	1.08372	0.729468	1.40056
CGH17	UVB10m	CGH17 UVB10m	1	6	118.633	45.6602	13.2722	12.286	1.08026	0.715055	0.922848
CGH17	UVB10m	CGH17 UVB10m	1	6	161.91	54.6046	15.3378	14.6333	1.04815	0.682377	0.674047
CGH17	UVB10m	CGH17 UVB10m	1	6	200.859	61.593	17.3407	15.8869	1.09151	0.665333	0.781437
CGH17	UVB10m	CGH17 UVB10m	1	6	186.749	58.3635	16.6387	15.9153	1.04546	0.688947	0.655313
CGH17	UVB10m	CGH17 UVB10m	1	6	116.919	45.4477	13.476	12.4366	1.08357	0.711333	0.45215
CGH17	UVB10m	CGH17 UVB10m	1	6	182.309	56.847	16.3124	16.1415	1.01059	0.70893	0.388436
CGH17	UVB10m	CGH17 UVB10m	1	7	149.808	53.4442	15.3797	12.9428	1.18828	0.659088	0.515552
CGH17	UVB10m	CGH17 UVB10m	1	7	141.546	51.1741	14.926	12.673	1.17778	0.679213	0.530425
CGH17	UVB10m	CGH17 UVB10m	1	7	155.745	54.417	15.4995	13.5273	1.1458	0.66093	0.464166
CGH17	UVB10m	CGH17 UVB10m	1	7	165.58	54.0196	15.8992	14.4854	1.0976	0.71304	0.559181
CGH17	UVB10m	CGH17 UVB10m	1	7	167.4	56.4075	15.7302	15.4123	1.02062	0.661138	0.876016
CGH17	UVB10m	CGH17 UVB10m	1	7	191.41	60.0602	16.8159	15.4604	1.08767	0.666809	1.40816
CGH17	UVB10m	CGH17 UVB10m	1	8	147.51	53.5552	14.7925	13.5604	1.09085	0.64629	2.10072
CGH17	UVB10m	CGH17 UVB10m	1	8	155.487	55.5017	16.1053	13.4476	1.19764	0.634295	1.22901
CGH17	UVB10m	CGH17 UVB10m	1	8	157.937	55.1111	16.577	12.5991	1.31572	0.653453	0.805914
CGH17	UVB10m	CGH17 UVB10m	1	8	129.615	50.7672	14.9553	11.6907	1.27925	0.631976	0.555221
CGH17	UVB10m	CGH17 UVB10m	1	8	133.045	50.8782	15.2418	12.4939	1.21994	0.64587	0.597828
CGH17	UVB10m	CGH17 UVB10m	1	8	178.299	59.1984	17.7288	13.5515	1.30825	0.639349	0.480859
CGH17	UVB10m	CGH17 UVB10m	1	9	173.688	58.128	16.966	13.8395	1.22591	0.645967	0.406115
CGH17	UVB10m	CGH17 UVB10m	1	9	167.599	56.0657	17.6356	12.6332	1.39597	0.67002	2.12766
CGH17	UVB10m	CGH17 UVB10m	1	9	160.568	54.2072	16.0197	13.5621	1.18121	0.686679	0.312556
CGH17	UVB10m	CGH17 UVB10m	1	9	155.392	53.8301	15.6447	14.201	1.10166	0.673888	0.480112
CGH17	UVB10m	CGH17 UVB10m	1	9	108.411	44.0651	12.964	11.0718	1.1709	0.701607	0.56047
CGH17	UVB10m	CGH17 UVB10m	1	9	136.756	49.2276	15.0254	13.0806	1.14868	0.70915	1.54047
CGH17	UVB10m	CGH17 UVB10m	1	10	126.11	48.9682	16.336	11.0141	1.4832	0.660895	1.8343
CGH17	UVB10m	CGH17 UVB10m	1	10	102.224	43.5242	13.7111	10.2798	1.33379	0.678114	1.37688
CGH17	UVB10m	CGH17 UVB10m	1	10	165.316	53.9919	16.3596	14.1387	1.15708	0.712636	0.909024
CGH17	UVB10m	CGH17 UVB10m	1	10	162.486	54.417	15.3989	14.5712	1.0568	0.689535	1.02942
CGH17	UVB10m	CGH17 UVB10m	1	10	147.654	55.6675	17.8315	10.6222	1.6787	0.598758	2.56903
CGH17	UVB10m	CGH17 UVB10m	1	10	177.625	57.2376	16.5789	14.091	1.17656	0.681319	0.838831
CGH17	UVB10m	CGH17 UVB10m	1	11	154.056	53.6587	15.7998	13.887	1.13774	0.67237	1.7828
CGH17	UVB10m	CGH17 UVB10m	1	11	118.862	48.7394	15.726	11.4383	1.37485	0.628773	1.62303
CGH17	UVB10m	CGH17 UVB10m	1	11	146.909	53.4692	15.035	14.1234	1.06454	0.645732	1.93437
CGH17	UVB10m	CGH17 UVB10m	1	11	165.907	54.4726	15.6925	14.582	1.07615	0.702617	1.8304
CGH17	UVB10m	CGH17 UVB10m	1	11	152.432	53.3906	15.8851	12.2043	1.3016	0.671981	0.596948
CGH17	UVB10m	CGH17 UVB10m	1	11	151.935	53.0555	16.7959	11.0832	1.51544	0.678276	3.27525
CGH17	UVB10m	CGH17 UVB10m	1	12	223.973	64.4576	17.8868	16.1282	1.10903	0.677418	0.312832
CGH17	UVB10m	CGH17 UVB10m	1	12	202.562	62.0277	17.5496	17.3127	1.01368	0.661602	2.57781
CGH17	UVB10m	CGH17 UVB10m	1	12	190.828	59.3277	16.8061	15.2515	1.10193	0.6813	1.61558
CGH17	UVB10m	CGH17 UVB10m	1	12	212.669	67.6038	18.8165	16.759	1.12277	0.584754	1.45981
CGH17	UVB10m	CGH17 UVB10m	1	12	206.66	61.6763	17.2112	16.9355	1.01628	0.6827	1.04418
CGH17	UVB10m	CGH17 UVB10m	1	12	209.163	62.9133	17.3529	15.8416	1.0954	0.664065	1.18266
CGH34	UVB10m	CGH34 UVB10m	1	1	139.812	49.5599	14.2936	13.6581	1.04653	0.715306	0.56504
CGH34	UVB10m	CGH34 UVB10m	1	1	147.817	50.9817	15.1331	13.6495	1.10869	0.714668	0.153893
CGH34	UVB10m	CGH34 UVB10m	1	1	144.214	50.0013	14.6673	13.2472	1.10721	0.724859	1.11233
CGH34	UVB10m	CGH34 UVB10m	1	1	143.719	50.392	14.7338	13.2708	1.11024	0.711214	0.704514
CGH34	UVB10m	CGH34 UVB10m	1	1	180.235	57.006	16.1404	15.7796	1.02287	0.696959	0.489455
CGH34	UVB10m	CGH34 UVB10m	1	1	167.698	55.3209	16.0006	13.6558	1.17171	0.688589	0.457851
CGH34	UVB10m	CGH34 UVB10m	1	2	233.003	65.1977	18.4348	17.4579	1.05596	0.688823	1.8949
CGH34	UVB10m	CGH34 UVB10m	1	2	257.814	69.2965	19.2073	18.1679	1.05721	0.674674	0.248308
CGH34	UVB10m	CGH34 UVB10m	1	2	250.718	67.4725	19.0428	18.5025	1.0292	0.692057	0.971613
CGH34	UVB10m	CGH34 UVB10m	1	2	255.601	70.2051	19.7251	17.3498	1.13691	0.651683	0.315312
CGH34	UVB10m	CGH34 UVB10m	1	2	296.259	74.5375	21.2674	17.7613	1.1974	0.670089	2.01043
CGH34	UVB10m	CGH34 UVB10m	1	2	279.086	72.0453	21.0314	18.2974	1.14942	0.675675	0.140852
CGH34	UVB10m	CGH34 UVB10m	1	3	241.853	65.4265	18.8837	18.0399	1.04677	0.709993	0.469895
CGH34	UVB10m	CGH34 UVB10m	1	3	237.619	66.6492	18.2721	17.5065	1.04373	0.672204	0.576517
CGH34	UVB10m	CGH34 UVB10m	1	3	223.657	63.3451	17.8687	16.3098	1.09558	0.700432	0.495631
CGH34	UVB10m	CGH34 UVB10m	1	3	245.425	65.6803	18.8413	17.8009	1.05845	0.714923	0.102929
CGH34	UVB10m	CGH34 UVB10m	1	3	224.235	64.1062	18.557	16.1363	1.15002	0.685665	1.58509
CGH34	UVB10m	CGH34 UVB10m	1	3	203.2	59.6905	17.0781	16.6414	1.02625	0.716675	0.383171
CGH34	UVB10m	CGH34 UVB10m	1	4	279.094	72.1123	19.9214	19.5877	1.01704	0.674439	2.76884
CGH34	UVB10m	CGH34 UVB10m	1	4	261.955	71.7054	19.1319	18.6825	1.02405	0.640227	0.803572
CGH34	UVB10m	CGH34 UVB10m	1	4	259.161	69.2409	19.1229	18.6491	1.02541	0.679289	0.444164
CGH34	UVB10m	CGH34 UVB10m	1	4	277.793	71.9342	19.904	19.097	1.04226	0.674621	1.77436
CGH34	UVB10m	CGH34 UVB10m	1	4	281.377	72.1956	20.2628	18.6732	1.08512	0.678388	0.414898
CGH34	UVB10m	CGH34 UVB10m	1	4	297.079	75.3905	21.2809	19.2962	1.10286	0.656823	1.04524
CGH34	UVB10m	CGH34 UVB10m	1	5	296.972	73.9572	20.5973	19.8201	1.03921	0.682283	0.068418
CGH34	UVB10m	CGH34 UVB10m	1	5	323.037	77.0967	21.3745	21.0712	1.01439	0.682953	1.5557
CGH34	UVB10m	CGH34 UVB10m	1	5	258.977	69.8326	19.0937	17.4384	1.09493	0.667351	0.707441
CGH34	UVB10m	CGH34 UVB10m	1	5	265.94	70.4732	19.7629	18.8815	1.04669	0.672893	0.632045
CGH34	UVB10m	CGH34 UVB10m	1	5	315.304	75.8645	22.4371	19.4263	1.15499	0.688434	0.228096
CGH34	UVB10m	CGH34 UVB10m	1	5	296.533	74.6878	20.6211	19.7774	1.04266	0.668012	1.41608
CGH34	UVB10m	CGH34 UVB10m	1	6	241.707	65.5835	18.6491	18.0045	1.0358	0.70617	1.21524
CGH34	UVB10m	CGH34 UVB10m	1	6	246.94	67.0379	19.0994	18.6918	1.02181	0.690497	0.838313
CGH34	UVB10m	CGH34 UVB10m	1	6	260.569	69.9227	19.6123	18.4041	1.06565	0.669724	1.08084
CGH34	UVB10m	CGH34 UVB10m	1	6	246.298	67.9369	18.5641	17.67	1.0506	0.670593	1.26806
CGH34	UVB10m	CGH34 UVB10m	1	6	244.059	68.1428	18.9357	17.7787	1.06508	0.660487	1.05645
CGH34	UVB10m	CGH34 UVB10m	1	6	255.015	70.0845	19.4653	18.1762	1.07092	0.652427	0.772561
CGH34	UVB10m	CGH34 UVB10m	1	7	252.64	68.1083	18.9711	18.0607	1.05041	0.684403	1.42335
CGH34	UVB10m	CGH34 UVB10m	1	7	257.701	68.6492	19.0679	18.5152	1.02985	0.687156	0.24
CGH34	UVB10m	CGH34 UVB10m	1	7	250.32	69.0236	18.588	18.1511	1.02407	0.660252	0.258742
CGH34	UVB10m	CGH34 UVB10m	1	7	246.354	67.4007	18.8267	17.5648	1.07184	0.68146	1.02063
CGH34	UVB10m	CGH34 UVB10m	1	7	266.173	69.8211	19.2773	18.8696	1.02161	0.686118	0.872444
CGH34	UVB10m	CGH34 UVB10m	1	7	248.497	67.5118	18.6035	17.7132	1.05026	0.685128	1.44499
CGH34	UVB10m	CGH34 UVB10m	1	8	304.671	77.2997	20.9399	20.0246	1.04571	0.640744	1.32761
CGH34	UVB10m	CGH34 UVB10m	1	8	262.702	70.23	19.7194	17.9717	1.09725	0.669311	1.33901
CGH34	UVB10m	CGH34 UVB10m	1	8	273.114	70.5191	20.0571	18.7192	1.07147	0.690144	0.295778
CGH34	UVB10m	CGH34 UVB10m	1	8	255.78	70.4751	19.918	17.2652	1.15365	0.647149	2.15208
CGH34	UVB10m	CGH34 UVB10m	1	8	259.917	68.8178	19.7624	18.5542	1.06512	0.689674	1.76868
CGH34	UVB10m	CGH34 UVB10m	1	8	271.969	70.3526	20.2177	19.1113	1.05789	0.690508	2.44944
CGH34	UVB10m	CGH34 UVB10m	1	9	280.495	71.7676	20.4033	18.3261	1.11335	0.684349	0.342633
CGH34	UVB10m	CGH34 UVB10m	1	9	296.061	73.9659	20.9038	18.825	1.11042	0.68003	2.89617
CGH34	UVB10m	CGH34 UVB10m	1	9	293.344	74.5049	20.6521	18.9587	1.08932	0.664074	2.25066
CGH34	UVB10m	CGH34 UVB10m	1	9	258.267	68.8197	19.4672	17.8304	1.0918	0.685257	0.819689
CGH34	UVB10m	CGH34 UVB10m	1	9	318.143	78.4994	21.5878	20.1278	1.07253	0.648782	1.05516
CGH34	UVB10m	CGH34 UVB10m	1	9	300.472	75.5753	21.3414	19.1135	1.11656	0.661079	0.701825
CGH34	UVB10m	CGH34 UVB10m	1	10	247.77	67.7684	18.9682	18.164	1.04428	0.677961	1.83977
CGH34	UVB10m	CGH34 UVB10m	1	10	269.433	69.2247	20.344	18.935	1.07441	0.706543	0.685885
CGH34	UVB10m	CGH34 UVB10m	1	10	255.317	68.1543	19.2108	18.3054	1.04946	0.690723	0.331625
CGH34	UVB10m	CGH34 UVB10m	1	10	278.673	73.1176	20.3755	17.7228	1.14968	0.655029	1.65478
CGH34	UVB10m	CGH34 UVB10m	1	10	276.783	72.838	20.0832	18.6575	1.07642	0.655591	1.24477
CGH34	UVB10m	CGH34 UVB10m	1	10	275.569	69.8259	20.5527	18.7687	1.09505	0.710243	1.29962
CGH34	UVB10m	CGH34 UVB10m	1	11	271.818	70.767	19.7858	18.9705	1.04298	0.682066	0.704028
CGH34	UVB10m	CGH34 UVB10m	1	11	278.944	72.8936	19.5445	18.9088	1.03362	0.659703	1.20195
CGH34	UVB10m	CGH34 UVB10m	1	11	259.155	70.0873	19.6692	19.0247	1.03388	0.662965	1.46111
CGH34	UVB10m	CGH34 UVB10m	1	11	280.159	73.7562	20.3303	19.1764	1.06018	0.647169	0.729621
CGH34	UVB10m	CGH34 UVB10m	1	11	277.706	72.7758	19.9479	18.4218	1.08285	0.658903	1.57839
CGH34	UVB10m	CGH34 UVB10m	1	11	277.065	72.5584	19.8986	18.5608	1.07208	0.661326	1.48271
CGH34	UVB10m	CGH34 UVB10m	1	12	236.49	66.2193	18.4186	17.9447	1.02641	0.677726	1.32474
CGH34	UVB10m	CGH34 UVB10m	1	12	241.532	67.2992	18.5029	17.6646	1.04746	0.670138	0.677851
CGH34	UVB10m	CGH34 UVB10m	1	12	246.853	67.7406	18.6989	17.5894	1.06307	0.676004	0.949866
CGH34	UVB10m	CGH34 UVB10m	1	12	248.116	67.8862	18.7525	18.3824	1.02013	0.676554	0.988979
CGH34	UVB10m	CGH34 UVB10m	1	12	231.821	66.5822	18.7077	18.008	1.03886	0.657123	0.662933
CGH34	UVB10m	CGH34 UVB10m	1	12	243.274	67.8794	18.5338	17.4428	1.06254	0.663481	1.97269
CGH38	UVB10m	CGH38 UVB10m	1	1	100.311	42.1024	12.5688	10.9764	1.14508	0.711121	0.095369
CGH38	UVB10m	CGH38 UVB10m	1	1	100.555	41.8018	12.7638	10.5592	1.20878	0.723146	0.58761
CGH38	UVB10m	CGH38 UVB10m	1	1	114.84	45.6507	12.9369	11.9773	1.08012	0.692478	0.721671
CGH38	UVB10m	CGH38 UVB10m	1	1	86.0794	38.9677	12.1626	10.0447	1.21084	0.712359	0.253687
CGH38	UVB10m	CGH38 UVB10m	1	1	130.451	48.7279	13.7888	12.4218	1.11005	0.690402	0.355951
CGH38	UVB10m	CGH38 UVB10m	1	1	113.213	45.2581	13.6999	11.2936	1.21307	0.694568	0.856751
CGH38	UVB10m	CGH38 UVB10m	1	2	132.414	49.2736	14.4185	12.1815	1.18364	0.685355	0.970503
CGH38	UVB10m	CGH38 UVB10m	1	2	126.942	47.7225	13.4731	13.3022	1.01285	0.700433	1.25401
CGH38	UVB10m	CGH38 UVB10m	1	2	114.535	45.7895	14.0579	10.8822	1.29182	0.686462	0.652789
CGH38	UVB10m	CGH38 UVB10m	1	2	123.306	46.6196	13.4304	12.3477	1.08769	0.712948	0.743132
CGH38	UVB10m	CGH38 UVB10m	1	2	149.306	51.9229	15.0529	13.3834	1.12475	0.695937	1.09544
CGH38	UVB10m	CGH38 UVB10m	1	2	126.646	47.1883	14.3325	12.1371	1.18088	0.714715	0.527444
CGH38	UVB10m	CGH38 UVB10m	1	3	108.481	44.1532	12.9345	12.0143	1.07659	0.69926	0.737497
CGH38	UVB10m	CGH38 UVB10m	1	3	127.29	49.5235	13.7831	13.1675	1.04676	0.6522	0.901824
CGH38	UVB10m	CGH38 UVB10m	1	3	91.9462	41.5499	11.6723	10.6583	1.09515	0.669272	0.662245
CGH38	UVB10m	CGH38 UVB10m	1	3	128.463	48.9988	14.0021	12.5764	1.11337	0.672385	1.01197
CGH38	UVB10m	CGH38 UVB10m	1	3	141.906	50.9175	14.3437	13.7499	1.04319	0.687823	0.4443
CGH38	UVB10m	CGH38 UVB10m	1	3	181.224	57.3629	16.5214	14.6756	1.12577	0.69209	1.64843
CGH38	UVB10m	CGH38 UVB10m	1	4	69.1764	35.6225	10.8954	9.0302	1.20656	0.685047	1.4079
CGH38	UVB10m	CGH38 UVB10m	1	4	44.2256	27.4689	8.57931	7.70803	1.11303	0.736549	0.338544
CGH38	UVB10m	CGH38 UVB10m	1	4	72.9667	35.7775	10.5944	9.52976	1.11172	0.716331	0.743933
CGH38	UVB10m	CGH38 UVB10m	1	4	81.3693	37.5555	11.4503	10.5687	1.08341	0.724977	1.08345
CGH38	UVB10m	CGH38 UVB10m	1	4	44.7187	27.8528	9.00442	7.12489	1.2638	0.724371	0.267465
CGH38	UVB10m	CGH38 UVB10m	1	4	78.7717	37.7795	11.2037	10.3222	1.0854	0.693533	0.840408
CGH38	UVB10m	CGH38 UVB10m	1	5	316.054	77.8712	21.2338	19.5696	1.08504	0.654963	0.960019
CGH38	UVB10m	CGH38 UVB10m	1	5	302.248	74.8238	20.3917	19.9446	1.02242	0.678413	0.999042
CGH38	UVB10m	CGH38 UVB10m	1	5	306.762	76.0608	20.9529	19.9486	1.05034	0.666331	0.376242
CGH38	UVB10m	CGH38 UVB10m	1	5	305.685	76.144	20.6391	19.6316	1.05132	0.662539	0.844866
CGH38	UVB10m	CGH38 UVB10m	1	5	318.105	76.5577	21.5357	19.7976	1.08779	0.682028	0.264882
CGH38	UVB10m	CGH38 UVB10m	1	5	324.563	77.5496	21.5817	20.1349	1.07186	0.678188	0.619933
CGH38	UVB10m	CGH38 UVB10m	1	6	321.147	75.9354	21.0635	20.5599	1.0245	0.699882	0.877911
CGH38	UVB10m	CGH38 UVB10m	1	6	298.23	73.448	20.7928	19.7331	1.0537	0.694706	0.627034
CGH38	UVB10m	CGH38 UVB10m	1	6	297.044	74.5854	20.5378	19.4356	1.05671	0.671	0.989893
CGH38	UVB10m	CGH38 UVB10m	1	6	338.194	77.6789	22.0388	21.2673	1.03628	0.704319	0.99886
CGH38	UVB10m	CGH38 UVB10m	1	6	299.851	73.7764	20.4941	19.7708	1.03658	0.692277	1.62509
CGH38	UVB10m	CGH38 UVB10m	1	6	326.863	78.2591	21.1613	20.5829	1.0281	0.670666	0.624761
CGH38	UVB10m	CGH38 UVB10m	1	7	274.457	70.9931	19.6123	18.9079	1.03726	0.684309	0.760129
CGH38	UVB10m	CGH38 UVB10m	1	7	292.377	72.8333	20.1723	19.7056	1.02369	0.692616	0.374364
CGH38	UVB10m	CGH38 UVB10m	1	7	296.253	73.1406	20.5717	19.8483	1.03644	0.695914	0.644023
CGH38	UVB10m	CGH38 UVB10m	1	7	273.813	70.4148	19.4311	19.0899	1.01787	0.693961	0.961231
CGH38	UVB10m	CGH38 UVB10m	1	7	332.373	77.8379	21.5184	20.8142	1.03384	0.689372	0.776369
CGH38	UVB10m	CGH38 UVB10m	1	7	320.624	76.5922	21.1974	20.4259	1.03777	0.686809	0.475715
CGH38	UVB10m	CGH38 UVB10m	1	8	288.208	71.7121	20.5176	19.7404	1.03937	0.704256	0.796742
CGH38	UVB10m	CGH38 UVB10m	1	8	291.106	73.1387	20.2688	19.8218	1.02255	0.683861	0.491086
CGH38	UVB10m	CGH38 UVB10m	1	8	297.157	73.8184	20.3887	20.1126	1.01373	0.685278	1.63127
CGH38	UVB10m	CGH38 UVB10m	1	8	297.512	74.796	20.2759	19.2236	1.05474	0.668279	1.49772
CGH38	UVB10m	CGH38 UVB10m	1	8	301.714	74.7127	20.6674	19.5439	1.05749	0.679228	1.61376
CGH38	UVB10m	CGH38 UVB10m	1	8	305.023	75.5476	21.1482	19.4672	1.08635	0.671586	0.63452
CGH38	UVB10m	CGH38 UVB10m	1	9	289.835	72.838	20.5723	19.832	1.03733	0.686506	0.600508
CGH38	UVB10m	CGH38 UVB10m	1	9	318.915	76.1488	21.4125	21.0712	1.0162	0.691129	1.75368
CGH38	UVB10m	CGH38 UVB10m	1	9	310.751	75.989	20.881	20.5108	1.01805	0.676271	1.08935
CGH38	UVB10m	CGH38 UVB10m	1	9	335.848	77.9747	22.2022	21.282	1.04324	0.694136	0.840801
CGH38	UVB10m	CGH38 UVB10m	1	9	349.863	79.7459	22.5072	21.2714	1.0581	0.691339	0.666588
CGH38	UVB10m	CGH38 UVB10m	1	9	343.569	78.3682	22.4615	21.5878	1.04048	0.702982	0.977809
CGH38	UVB10m	CGH38 UVB10m	1	10	323.066	77.0641	21.4537	19.6098	1.09403	0.683591	1.22309
CGH38	UVB10m	CGH38 UVB10m	1	10	325.532	77.2605	21.4879	20.512	1.04758	0.685314	1.20485
CGH38	UVB10m	CGH38 UVB10m	1	10	307.911	75.6471	21.1626	19.6247	1.07837	0.67616	1.75339
CGH38	UVB10m	CGH38 UVB10m	1	10	309.565	75.6261	20.8254	20.0481	1.03877	0.680171	1.10433
CGH38	UVB10m	CGH38 UVB10m	1	10	314.619	76.8976	21.5067	19.702	1.0916	0.668604	1.02837
CGH38	UVB10m	CGH38 UVB10m	1	10	323.469	77.4941	22.0734	19.5903	1.12675	0.676872	0.980165
CGH38	UVB10m	CGH38 UVB10m	1	11	318.957	74.0167	21.5267	20.7214	1.03886	0.731615	0.477123
CGH38	UVB10m	CGH38 UVB10m	1	11	314.911	73.6816	20.9617	20.5797	1.01856	0.728919	1.20232
CGH38	UVB10m	CGH38 UVB10m	1	11	312.979	73.2767	21.1103	20.1903	1.04557	0.732477	0.358545
CGH38	UVB10m	CGH38 UVB10m	1	11	309.365	72.796	21.3092	20.0571	1.06243	0.733612	0.862333
CGH38	UVB10m	CGH38 UVB10m	1	11	352.274	78.3098	22.8199	21.8338	1.04516	0.721869	1.51696
CGH38	UVB10m	CGH38 UVB10m	1	11	329.755	75.8549	22.3052	20.6601	1.07963	0.720168	0.837357
CGH38	UVB10m	CGH38 UVB10m	1	12	349.012	80.0925	22.1901	21.5319	1.03057	0.683701	1.07228
CGH38	UVB10m	CGH38 UVB10m	1	12	337.168	79.4358	22.2306	20.2515	1.09773	0.671467	1.18153
CGH38	UVB10m	CGH38 UVB10m	1	12	347.702	79.7852	22.362	21.4023	1.04484	0.686394	0.277306
CGH38	UVB10m	CGH38 UVB10m	1	12	351.3	80.2353	22.2941	21.098	1.05669	0.685735	0.58387
CGH38	UVB10m	CGH38 UVB10m	1	12	341.377	79.8054	22.0369	20.6112	1.06917	0.673566	0.145282
CGH38	UVB10m	CGH38 UVB10m	1	12	343.588	79.5468	22.5097	21.2576	1.0589	0.682341	1.45331
CGH53	UVB10m	CGH53 UVB10m	1	1	185.17	57.5755	16.6383	15.5989	1.06663	0.701949	0.501707
CGH53	UVB10m	CGH53 UVB10m	1	1	231.611	64.2661	18.7309	17.8765	1.04779	0.704701	0.560576
CGH53	UVB10m	CGH53 UVB10m	1	1	213.465	63.8707	18.1468	15.7302	1.15363	0.657556	1.81069
CGH53	UVB10m	CGH53 UVB10m	1	1	201.747	60.4028	16.7222	16.4188	1.01848	0.694867	1.14155
CGH53	UVB10m	CGH53 UVB10m	1	1	209.828	62.3216	17.6587	16.5124	1.06942	0.678886	1.16721
CGH53	UVB10m	CGH53 UVB10m	1	1	174.988	56.9953	16.0715	14.4374	1.11319	0.676923	0.962291
CGH53	UVB10m	CGH53 UVB10m	1	2	216.737	62.5599	17.7986	17.1956	1.03507	0.695906	1.58652
CGH53	UVB10m	CGH53 UVB10m	1	2	238.225	65.9952	18.4666	17.1906	1.07423	0.687343	1.36472
CGH53	UVB10m	CGH53 UVB10m	1	2	232.876	65.3527	18.3445	17.8569	1.02731	0.685185	0.708976
CGH53	UVB10m	CGH53 UVB10m	1	2	249.495	66.899	18.9906	18.1753	1.04486	0.700539	0.794613
CGH53	UVB10m	CGH53 UVB10m	1	2	282.832	71.5666	20.5712	19.0166	1.08175	0.693934	0.603395
CGH53	UVB10m	CGH53 UVB10m	1	2	241.18	66.8368	18.9018	17.3603	1.08879	0.678454	0.332754
CGH53	UVB10m	CGH53 UVB10m	1	3	202.893	62.3521	17.1691	16.144	1.0635	0.655806	1.09179
CGH53	UVB10m	CGH53 UVB10m	1	3	254.023	70.1868	19.1684	17.2201	1.11314	0.647996	1.06439
CGH53	UVB10m	CGH53 UVB10m	1	3	241.708	67.8497	19.049	17.4391	1.09232	0.659789	0.408405
CGH53	UVB10m	CGH53 UVB10m	1	3	243.442	66.9804	19.0466	18.1411	1.04991	0.681884	1.20838
CGH53	UVB10m	CGH53 UVB10m	1	3	264.763	70.4759	19.5547	19.2514	1.01575	0.669862	1.25629
CGH53	UVB10m	CGH53 UVB10m	1	3	237.772	67.3317	18.7998	17.6341	1.06611	0.659068	0.531427
CGH53	UVB10m	CGH53 UVB10m	1	4	118.507	45.1471	13.425	12.9882	1.03363	0.730628	0.376262
CGH53	UVB10m	CGH53 UVB10m	1	4	142.942	50.0319	14.987	13.83	1.08366	0.717587	0.388624
CGH53	UVB10m	CGH53 UVB10m	1	4	114.863	45.2763	13.0956	11.8195	1.10796	0.704122	0.869801
CGH53	UVB10m	CGH53 UVB10m	1	4	118.197	46.7354	13.3228	11.9807	1.11203	0.680026	0.923835
CGH53	UVB10m	CGH53 UVB10m	1	4	159.648	54.8172	15.4364	13.8435	1.11507	0.667636	0.652948
CGH53	UVB10m	CGH53 UVB10m	1	4	129.233	48.3928	13.728	12.9566	1.05954	0.693459	1.28897
CGH53	UVB10m	CGH53 UVB10m	1	5	113.959	44.9277	13.3559	12.6451	1.05622	0.709463	0.9131
CGH53	UVB10m	CGH53 UVB10m	1	5	135.509	51.8261	14.7681	13.9405	1.05937	0.633989	0.604319
CGH53	UVB10m	CGH53 UVB10m	1	5	76.0427	37.1486	11.0019	9.46401	1.1625	0.692442	1.54486
CGH53	UVB10m	CGH53 UVB10m	1	5	161.146	53.7908	15.2091	14.5912	1.04235	0.699864	0.543154
CGH53	UVB10m	CGH53 UVB10m	1	5	124.802	46.4856	13.9813	12.9418	1.08031	0.725764	0.456928
CGH53	UVB10m	CGH53 UVB10m	1	5	118.195	46.3563	14.0329	11.5531	1.21464	0.691182	0.336585
CGH53	UVB10m	CGH53 UVB10m	1	6	224.92	64.1875	18.5583	17.6236	1.05304	0.686018	0.689722
CGH53	UVB10m	CGH53 UVB10m	1	6	113.086	46.3773	13.1101	12.0959	1.08385	0.660708	1.54143
CGH53	UVB10m	CGH53 UVB10m	1	6	126.162	49.4679	13.3841	13.2342	1.01132	0.647875	0.820014
CGH53	UVB10m	CGH53 UVB10m	1	6	119.838	46.8417	13.5004	12.5657	1.07438	0.686341	0.311576
[truncated: 2,770 more rows]

## Sheet: Survival rate
Strain	Treatment	Specific	Survival rate 1	etc	Plate number
CGH5	Control	CGH5 control	1	6 out of 6	1
CGH5	Control	CGH5 control	1	6 out of 6	2
CGH5	Control	CGH5 control	1	6 out of 6	3
CGH5	Control	CGH5 control	1	6 out of 6	4
CGH5	Control	CGH5 control	1	6 out of 6	5
CGH5	Control	CGH5 control	1	6 out of 6	6
CGH5	Control	CGH5 control	1	6 out of 6	7
CGH5	Control	CGH5 control	1	6 out of 6	8
CGH5	Control	CGH5 control	1	6 out of 6	9
CGH5	Control	CGH5 control	1	6 out of 6	10
CGH5	Control	CGH5 control	1	6 out of 6	11
CGH5	Control	CGH5 control	1	6 out of 6	12
CGH5	Control	CGH5 control	1	6 out of 6	13
CGH5	Control	CGH5 control	1	6 out of 6	14
CGH5	Control	CGH5 control	1	6 out of 6	15
CGH5	Control	CGH5 control	1	6 out of 6	16
CGH5	Control	CGH5 control	1	6 out of 6	17
CGH5	Control	CGH5 control	1	6 out of 6	18
CGH5	Control	CGH5 control	1	6 out of 6	19
CGH17	Control	CGH17 control	1	6 out of 6	1
CGH17	Control	CGH17 control	1	6 out of 6	2
CGH17	Control	CGH17 control	1	6 out of 6	3
CGH17	Control	CGH17 control	1	6 out of 6	4
CGH17	Control	CGH17 control	1	6 out of 6	5
CGH17	Control	CGH17 control	1	6 out of 6	6
CGH17	Control	CGH17 control	1	6 out of 6	7
CGH17	Control	CGH17 control	1	6 out of 6	8
CGH17	Control	CGH17 control	1	6 out of 6	9
CGH17	Control	CGH17 control	1	6 out of 6	10
CGH17	Control	CGH17 control	1	6 out of 6	11
CGH17	Control	CGH17 control	1	6 out of 6	12
CGH17	Control	CGH17 control	1	6 out of 6	13
CGH34	Control	CGH34 control	1	6 out of 6	1
CGH34	Control	CGH34 control	1	6 out of 6	2
CGH34	Control	CGH34 control	1	6 out of 6	3
CGH34	Control	CGH34 control	1	6 out of 6	4
CGH34	Control	CGH34 control	1	6 out of 6	5
CGH34	Control	CGH34 control	1	6 out of 6	6
CGH34	Control	CGH34 control	1	6 out of 6	7
CGH34	Control	CGH34 control	1	6 out of 6	8
CGH34	Control	CGH34 control	1	6 out of 6	9
CGH34	Control	CGH34 control	1	6 out of 6	10
CGH34	Control	CGH34 control	1	6 out of 6	11
CGH34	Control	CGH34 control	1	6 out of 6	12
CGH34	Control	CGH34 control	1	6 out of 6	13
CGH34	Control	CGH34 control	1	6 out of 6	14
CGH34	Control	CGH34 control	1	6 out of 6	15
CGH34	Control	CGH34 control	1	6 out of 6	16
CGH38	Control	CGH38 control	1	6 out of 6	1
CGH38	Control	CGH38 control	1	6 out of 6	2
CGH38	Control	CGH38 control	1	6 out of 6	3
CGH38	Control	CGH38 control	1	6 out of 6	4
CGH38	Control	CGH38 control	1	6 out of 6	5
CGH38	Control	CGH38 control	1	6 out of 6	6
CGH38	Control	CGH38 control	1	6 out of 6	7
CGH38	Control	CGH38 control	1	6 out of 6	8
CGH38	Control	CGH38 control	1	6 out of 6	9
CGH38	Control	CGH38 control	1	6 out of 6	10
CGH38	Control	CGH38 control	1	6 out of 6	11
CGH38	Control	CGH38 control	1	6 out of 6	12
CGH38	Control	CGH38 control	1	6 out of 6	13
CGH53	Control	CGH53 control	1	6 out of 6	1
CGH53	Control	CGH53 control	1	6 out of 6	2
CGH53	Control	CGH53 control	1	6 out of 6	3
CGH53	Control	CGH53 control	1	6 out of 6	4
CGH53	Control	CGH53 control	1	6 out of 6	5
CGH53	Control	CGH53 control	1	6 out of 6	6
CGH53	Control	CGH53 control	1	6 out of 6	7
CGH53	Control	CGH53 control	1	6 out of 6	8
CGH53	Control	CGH53 control	1	6 out of 6	9
CGH53	Control	CGH53 control	1	6 out of 6	10
CGH53	Control	CGH53 control	1	6 out of 6	11
CGH53	Control	CGH53 control	1	6 out of 6	12
CGH53	Control	CGH53 control	1	6 out of 6	13
CGH53	Control	CGH53 control	1	6 out of 6	14
CGH53	Control	CGH53 control	1	6 out of 6	15
CGH5	Sonication 1m Control	Sonication 1m CGH5 control	1	6 out of 6	1
CGH5	Sonication 1m Control	Sonication 1m CGH5 control	1	6 out of 6	2
CGH5	Sonication 1m Control	Sonication 1m CGH5 control	1	6 out of 6	3
CGH5	Sonication 1m Control	Sonication 1m CGH5 control	1	5 out of 5	4
CGH5	Sonication 1m Control	Sonication 1m CGH5 control	1	6 out of 6	5
CGH5	Sonication 1m Control	Sonication 1m CGH5 control	1	6 out of 6	6
CGH5	Sonication 1m Control	Sonication 1m CGH5 control	1	6 out of 6	7
CGH5	Sonication 1m Control	Sonication 1m CGH5 control	1	6 out of 6	8
CGH5	Sonication 1m Control	Sonication 1m CGH5 control	1	6 out of 6	9
CGH5	Sonication 1m Control	Sonication 1m CGH5 control	1	6 out of 6	10
CGH5	Sonication 1m Control	Sonication 1m CGH5 control	1	6 out of 6	11
CGH5	Sonication 1m Control	Sonication 1m CGH5 control	1	6 out of 6	12
CGH5	Sonication 1m Control	Sonication 1m CGH5 control	1	6 out of 6	13
CGH5	Sonication 1m Control	Sonication 1m CGH5 control	1	6 out of 6	14
CGH5	Sonication 1m Control	Sonication 1m CGH5 control	1	6 out of 6	15
CGH5	Sonication 1m Control	Sonication 1m CGH5 control	1	6 out of 6	16
CGH5	Sonication 1m Control	Sonication 1m CGH5 control	1	6 out of 6	17
CGH5	Sonication 5m Control	Sonication 5m CGH5 control	1	6 out of 6	1
CGH5	Sonication 5m Control	Sonication 5m CGH5 control	1	6 out of 6	2
CGH5	Sonication 5m Control	Sonication 5m CGH5 control	1	6 out of 6	3
CGH5	Sonication 5m Control	Sonication 5m CGH5 control	1	6 out of 6	4
CGH5	Sonication 5m Control	Sonication 5m CGH5 control	1	6 out of 6	5
CGH5	Sonication 5m Control	Sonication 5m CGH5 control	1	6 out of 6	6
CGH5	Sonication 5m Control	Sonication 5m CGH5 control	1	6 out of 6	7
CGH5	Sonication 5m Control	Sonication 5m CGH5 control	1	6 out of 6	8
CGH5	Sonication 5m Control	Sonication 5m CGH5 control	1	6 out of 6	9
CGH5	Sonication 5m Control	Sonication 5m CGH5 control	1	6 out of 6	10
CGH5	Sonication 5m Control	Sonication 5m CGH5 control	1	6 out of 6	11
CGH5	Sonication 5m Control	Sonication 5m CGH5 control	1	6 out of 6	12
CGH5	Sonication 5m Control	Sonication 5m CGH5 control	1	6 out of 6	13
CGH5	Sonication 5m Control	Sonication 5m CGH5 control	1	6 out of 6	14
CGH5	Sonication 5m Control	Sonication 5m CGH5 control	1	6 out of 6	15
CGH5	Sonication 5m Control	Sonication 5m CGH5 control	1	6 out of 6	16
CGH5	Sonication 10m Control	Sonication 10m CGH5 control	1	6 out of 6	1
CGH5	Sonication 10m Control	Sonication 10m CGH5 control	1	6 out of 6	2
CGH5	Sonication 10m Control	Sonication 10m CGH5 control	1	5 out of 5	3
CGH5	Sonication 10m Control	Sonication 10m CGH5 control	1	6 out of 6	4
CGH5	Sonication 10m Control	Sonication 10m CGH5 control	1	6 out of 6	5
CGH5	Sonication 10m Control	Sonication 10m CGH5 control	1	6 out of 6	6
CGH5	Sonication 10m Control	Sonication 10m CGH5 control	1	6 out of 6	7
CGH5	Sonication 10m Control	Sonication 10m CGH5 control	1	6 out of 6	8
CGH5	Sonication 10m Control	Sonication 10m CGH5 control	1	6 out of 6	9
CGH5	Sonication 10m Control	Sonication 10m CGH5 control	1	6 out of 6	10
CGH5	Sonication 10m Control	Sonication 10m CGH5 control	1	6 out of 6	11
CGH5	Sonication 10m Control	Sonication 10m CGH5 control	1	6 out of 6	12
CGH5	Sonication 10m Control	Sonication 10m CGH5 control	1	6 out of 6	13
CGH5	Sonication 10m Control	Sonication 10m CGH5 control	1	6 out of 6	14
CGH5	Sonication 10m Control	Sonication 10m CGH5 control	1	6 out of 6	15
CGH5	Sonication 10m Control	Sonication 10m CGH5 control	1	6 out of 6	16
CGH5	Sonication 10m Control	Sonication 10m CGH5 control	1	6 out of 6	17
CGH5	Sonication 10m Control	Sonication 10m CGH5 control	1	6 out of 6	18
CGH5	Sonication 10m Control	Sonication 10m CGH5 control	1	6 out of 6	19
CGH5	Sonication 30m Control	Sonication 30m CGH5 control	1	6 out of 6	1
CGH5	Sonication 30m Control	Sonication 30m CGH5 control	1	6 out of 6	2
CGH5	Sonication 30m Control	Sonication 30m CGH5 control	1	6 out of 6	3
CGH5	Sonication 30m Control	Sonication 30m CGH5 control	1	6 out of 6	4
CGH5	Sonication 30m Control	Sonication 30m CGH5 control	0.667	4 out of 6	5
CGH5	Sonication 30m Control	Sonication 30m CGH5 control	0.833	5 out of 6	6
CGH5	Sonication 30m Control	Sonication 30m CGH5 control	0.667	4 out of 6	7
CGH5	Sonication 30m Control	Sonication 30m CGH5 control	0.833	5 out of 6	8
CGH5	Sonication 30m Control	Sonication 30m CGH5 control	0.167	1 out of 6	9
CGH5	Sonication 30m Control	Sonication 30m CGH5 control	0.833	5 out of 6	10
CGH5	Sonication 30m Control	Sonication 30m CGH5 control	0.167	1 out of 6	11
CGH5	Sonication 30m Control	Sonication 30m CGH5 control	0.833	5 out of 6	12
CGH5	Sonication 30m Control	Sonication 30m CGH5 control	1	6 out of 6	13
CGH5	Sonication 30m Control	Sonication 30m CGH5 control	1	6 out of 6	14
CGH5	Sonication 30m Control	Sonication 30m CGH5 control	1	6 out of 6	15
CGH5	Sonication 30m Control	Sonication 30m CGH5 control	1	6 out of 6	16
CGH5	Sonication 30m Control	Sonication 30m CGH5 control	1	6 out of 6	17
CGH5	Sonication 30m Control	Sonication 30m CGH5 control	1	6 out of 6	18
CGH5	Sonication 30m Control	Sonication 30m CGH5 control	1	6 out of 6	19
CGH5	Sonication 30m Control	Sonication 30m CGH5 control	1	6 out of 6	20
CGH5	Sonication 1m UVC30m	Sonication 1m CGH5 UVC30m	1	6 out of 6	1
CGH5	Sonication 1m UVC30m	Sonication 1m CGH5 UVC30m	1	6 out of 6	2
CGH5	Sonication 1m UVC30m	Sonication 1m CGH5 UVC30m	1	6 out of 6	3
CGH5	Sonication 1m UVC30m	Sonication 1m CGH5 UVC30m	1	6 out of 6	4
CGH5	Sonication 1m UVC30m	Sonication 1m CGH5 UVC30m	0.833	5 out of 6	5
CGH5	Sonication 1m UVC30m	Sonication 1m CGH5 UVC30m	0.333	2 out of 6	6
CGH5	Sonication 1m UVC30m	Sonication 1m CGH5 UVC30m	0.667	4 out of 6	7
CGH5	Sonication 1m UVC30m	Sonication 1m CGH5 UVC30m	1	6 out of 6	8
CGH5	Sonication 1m UVC30m	Sonication 1m CGH5 UVC30m	0.333	2 out of 6	9
CGH5	Sonication 1m UVC30m	Sonication 1m CGH5 UVC30m	0.833	5 out of 6	10
CGH5	Sonication 1m UVC30m	Sonication 1m CGH5 UVC30m	1	6 out of 6	11
CGH5	Sonication 1m UVC30m	Sonication 1m CGH5 UVC30m	0.333	2 out of 6	12
CGH5	Sonication 1m UVC30m	Sonication 1m CGH5 UVC30m	0.5	3 out of 6	13
CGH5	Sonication 1m UVC30m	Sonication 1m CGH5 UVC30m	0.167	1 out of 6	14
CGH5	Sonication 1m UVC30m	Sonication 1m CGH5 UVC30m	0.333	2 out of 6	15
CGH5	Sonication 1m UVC30m	Sonication 1m CGH5 UVC30m	0.5	3 out of 6	16
CGH5	Sonication 5m UVC30m	Sonication 5m CGH5 UVC30m	1	6 out of 6	1
CGH5	Sonication 5m UVC30m	Sonication 5m CGH5 UVC30m	1	6 out of 6	2
CGH5	Sonication 5m UVC30m	Sonication 5m CGH5 UVC30m	1	6 out of 6	3
CGH5	Sonication 5m UVC30m	Sonication 5m CGH5 UVC30m	1	6 out of 6	4
CGH5	Sonication 5m UVC30m	Sonication 5m CGH5 UVC30m	1	6 out of 6	5
CGH5	Sonication 5m UVC30m	Sonication 5m CGH5 UVC30m	0.5	3 out of 6	6
CGH5	Sonication 5m UVC30m	Sonication 5m CGH5 UVC30m	0.667	4 out of 6	7
CGH5	Sonication 5m UVC30m	Sonication 5m CGH5 UVC30m	1	6 out of 6	8
CGH5	Sonication 5m UVC30m	Sonication 5m CGH5 UVC30m	1	6 out of 6	9
CGH5	Sonication 5m UVC30m	Sonication 5m CGH5 UVC30m	0.667	4 out of 6	10
CGH5	Sonication 5m UVC30m	Sonication 5m CGH5 UVC30m	1	6 out of 6	11
CGH5	Sonication 5m UVC30m	Sonication 5m CGH5 UVC30m	1	6 out of 6	12
CGH5	Sonication 5m UVC30m	Sonication 5m CGH5 UVC30m	0.333	2 out of 6	13
CGH5	Sonication 5m UVC30m	Sonication 5m CGH5 UVC30m	0	0 out of 6	14
CGH5	Sonication 5m UVC30m	Sonication 5m CGH5 UVC30m	0.333	2 out of 6	15
CGH5	Sonication 5m UVC30m	Sonication 5m CGH5 UVC30m	0.667	4 out of 6	16
CGH5	Sonication 10m UVC30m	Sonication 10m CGH5 UVC30m	1	6 out of 6	1
CGH5	Sonication 10m UVC30m	Sonication 10m CGH5 UVC30m	1	6 out of 6	2
CGH5	Sonication 10m UVC30m	Sonication 10m CGH5 UVC30m	1	6 out of 6	3
CGH5	Sonication 10m UVC30m	Sonication 10m CGH5 UVC30m	1	6 out of 6	4
CGH5	Sonication 10m UVC30m	Sonication 10m CGH5 UVC30m	1	6 out of 6	5
CGH5	Sonication 10m UVC30m	Sonication 10m CGH5 UVC30m	1	6 out of 6	6
CGH5	Sonication 10m UVC30m	Sonication 10m CGH5 UVC30m	1	6 out of 6	7
CGH5	Sonication 10m UVC30m	Sonication 10m CGH5 UVC30m	0.833	5 out of 6	8
CGH5	Sonication 10m UVC30m	Sonication 10m CGH5 UVC30m	1	6 out of 6	9
CGH5	Sonication 10m UVC30m	Sonication 10m CGH5 UVC30m	1	6 out of 6	10
CGH5	Sonication 10m UVC30m	Sonication 10m CGH5 UVC30m	1	6 out of 6	11
CGH5	Sonication 10m UVC30m	Sonication 10m CGH5 UVC30m	1	6 out of 6	12
CGH5	Sonication 10m UVC30m	Sonication 10m CGH5 UVC30m	0.5	3 out of 6	13
CGH5	Sonication 10m UVC30m	Sonication 10m CGH5 UVC30m	0.833	5 out of 6	14
CGH5	Sonication 10m UVC30m	Sonication 10m CGH5 UVC30m	0	0 out of 6	15
CGH5	Sonication 10m UVC30m	Sonication 10m CGH5 UVC30m	0	0 out of 6	16
CGH5	Sonication 10m UVC30m	Sonication 10m CGH5 UVC30m	0.833	5 out of 6	17
CGH5	Sonication 10m UVC30m	Sonication 10m CGH5 UVC30m	0.333	2 out of 6	18
CGH5	Sonication 10m UVC30m	Sonication 10m CGH5 UVC30m	1	6 out of 6	19
CGH5	Sonication 10m UVC30m	Sonication 10m CGH5 UVC30m	0.833	5 out of 6	20
CGH5	Sonication 30m UVC30m	Sonication 30m CGH5 UVC30m	1	6 out of 6	1
CGH5	Sonication 30m UVC30m	Sonication 30m CGH5 UVC30m	1	6 out of 6	2
CGH5	Sonication 30m UVC30m	Sonication 30m CGH5 UVC30m	1	6 out of 6	3
CGH5	Sonication 30m UVC30m	Sonication 30m CGH5 UVC30m	1	6 out of 6	4
CGH5	Sonication 30m UVC30m	Sonication 30m CGH5 UVC30m	1	6 out of 6	5
CGH5	Sonication 30m UVC30m	Sonication 30m CGH5 UVC30m	1	6 out of 6	6
CGH5	Sonication 30m UVC30m	Sonication 30m CGH5 UVC30m	1	6 out of 6	7
CGH5	Sonication 30m UVC30m	Sonication 30m CGH5 UVC30m	1	6 out of 6	8
CGH5	Sonication 30m UVC30m	Sonication 30m CGH5 UVC30m	0.833	5 out of 6	9
CGH5	Sonication 30m UVC30m	Sonication 30m CGH5 UVC30m	0.833	5 out of 6	10
CGH5	Sonication 30m UVC30m	Sonication 30m CGH5 UVC30m	0.333	2 out of 6	11
CGH5	Sonication 30m UVC30m	Sonication 30m CGH5 UVC30m	0.5	3 out of 6	12
CGH5	Sonication 30m UVC30m	Sonication 30m CGH5 UVC30m	0.5	3 out of 6	13
CGH5	Sonication 30m UVC30m	Sonication 30m CGH5 UVC30m	0.333	2 out of 6	14
CGH5	Sonication 30m UVC30m	Sonication 30m CGH5 UVC30m	0.833	5 out of 6	15
CGH5	Sonication 30m UVC30m	Sonication 30m CGH5 UVC30m	0.667	4 out of 6	16
CGH5	Sonication 30m UVC30m	Sonication 30m CGH5 UVC30m	0.667	4 out of 6	17
CGH5	Sonication 30m UVC30m	Sonication 30m CGH5 UVC30m	1	6 out of 6	18
CGH5	Sonication 30m UVC30m	Sonication 30m CGH5 UVC30m	0.5	3 out of 6	19
CGH5	Sonication 30m UVC30m	Sonication 30m CGH5 UVC30m	0.333	2 out of 6	20
CGH5	Sonication 30m UVC30m	Sonication 30m CGH5 UVC30m	0.167	1 out of 6	21
CGH5	Sonication 30m UVC30m	Sonication 30m CGH5 UVC30m	0.333	2 out of 6	22
CGH5	Sonication 30m UVC30m	Sonication 30m CGH5 UVC30m	0.167	1 out of 6	23
CGH5	Sonication 30m UVC30m	Sonication 30m CGH5 UVC30m	0.333	2 out of 6	24
CGH5	UVB5m	CGH5 UVB5m	1	6 out of 6	1
CGH5	UVB5m	CGH5 UVB5m	1	6 out of 6	2
CGH5	UVB5m	CGH5 UVB5m	1	6 out of 6	3
CGH5	UVB5m	CGH5 UVB5m	1	5 out of 5	4
CGH5	UVB5m	CGH5 UVB5m	1	6 out of 6	5
CGH5	UVB5m	CGH5 UVB5m	1	6 out of 6	6
CGH5	UVB5m	CGH5 UVB5m	1	6 out of 6	7
CGH5	UVB5m	CGH5 UVB5m	1	6 out of 6	8
CGH5	UVB5m	CGH5 UVB5m	1	6 out of 6	9
CGH5	UVB5m	CGH5 UVB5m	1	6 out of 6	10
CGH5	UVB5m	CGH5 UVB5m	1	6 out of 6	11
CGH5	UVB5m	CGH5 UVB5m	1	6 out of 6	12
CGH17	UVB5m	CGH17 UVB5m	1	6 out of 6	1
CGH17	UVB5m	CGH17 UVB5m	1	6 out of 6	2
CGH17	UVB5m	CGH17 UVB5m	1	6 out of 6	3
CGH17	UVB5m	CGH17 UVB5m	1	6 out of 6	4
CGH17	UVB5m	CGH17 UVB5m	1	6 out of 6	5
CGH17	UVB5m	CGH17 UVB5m	1	6 out of 6	6
CGH17	UVB5m	CGH17 UVB5m	1	6 out of 6	7
CGH17	UVB5m	CGH17 UVB5m	1	6 out of 6	8
CGH17	UVB5m	CGH17 UVB5m	1	6 out of 6	9
CGH17	UVB5m	CGH17 UVB5m	1	6 out of 6	10
CGH17	UVB5m	CGH17 UVB5m	1	6 out of 6	11
CGH17	UVB5m	CGH17 UVB5m	1	5 out of 6	12
CGH34	UVB5m	CGH34 UVB5m	1	6 out of 6	1
CGH34	UVB5m	CGH34 UVB5m	1	6 out of 6	2
CGH34	UVB5m	CGH34 UVB5m	1	6 out of 6	3
CGH34	UVB5m	CGH34 UVB5m	1	6 out of 6	4
CGH34	UVB5m	CGH34 UVB5m	1	6 out of 6	5
CGH34	UVB5m	CGH34 UVB5m	1	6 out of 6	6
CGH34	UVB5m	CGH34 UVB5m	1	6 out of 6	7
CGH34	UVB5m	CGH34 UVB5m	1	6 out of 6	8
CGH34	UVB5m	CGH34 UVB5m	1	6 out of 6	9
CGH34	UVB5m	CGH34 UVB5m	1	6 out of 6	10
CGH38	UVB5m	CGH38 UVB5m	1	6 out of 6	1
CGH38	UVB5m	CGH38 UVB5m	1	6 out of 6	2
CGH38	UVB5m	CGH38 UVB5m	1	6 out of 6	3
CGH38	UVB5m	CGH38 UVB5m	1	6 out of 6	4
CGH38	UVB5m	CGH38 UVB5m	1	6 out of 6	5
CGH38	UVB5m	CGH38 UVB5m	1	6 out of 6	6
CGH38	UVB5m	CGH38 UVB5m	1	6 out of 6	7
CGH38	UVB5m	CGH38 UVB5m	1	6 out of 6	8
CGH38	UVB5m	CGH38 UVB5m	1	6 out of 6	9
CGH38	UVB5m	CGH38 UVB5m	1	6 out of 6	10
CGH38	UVB5m	CGH38 UVB5m	1	6 out of 6	11
CGH38	UVB5m	CGH38 UVB5m	1	6 out of 6	12
CGH53	UVB5m	CGH53 UVB5m	1	6 out of 6	1
CGH53	UVB5m	CGH53 UVB5m	1	6 out of 6	2
CGH53	UVB5m	CGH53 UVB5m	1	6 out of 6	3
CGH53	UVB5m	CGH53 UVB5m	1	6 out of 6	4
CGH53	UVB5m	CGH53 UVB5m	1	6 out of 6	5
CGH53	UVB5m	CGH53 UVB5m	1	6 out of 6	6
CGH53	UVB5m	CGH53 UVB5m	1	6 out of 6	7
CGH53	UVB5m	CGH53 UVB5m	1	6 out of 6	8
CGH53	UVB5m	CGH53 UVB5m	1	6 out of 6	9
CGH53	UVB5m	CGH53 UVB5m	1	6 out of 6	10
CGH5	UVB10m	CGH5 UVB10m	1	6 out of 6	1
CGH5	UVB10m	CGH5 UVB10m	1	6 out of 6	2
CGH5	UVB10m	CGH5 UVB10m	1	6 out of 6	3
CGH5	UVB10m	CGH5 UVB10m	1	6 out of 6	4
CGH5	UVB10m	CGH5 UVB10m	1	6 out of 6	5
CGH5	UVB10m	CGH5 UVB10m	1	6 out of 6	6
CGH5	UVB10m	CGH5 UVB10m	1	6 out of 6	7
CGH5	UVB10m	CGH5 UVB10m	1	6 out of 6	8
CGH5	UVB10m	CGH5 UVB10m	1	6 out of 6	9
CGH5	UVB10m	CGH5 UVB10m	1	6 out of 6	10
CGH5	UVB10m	CGH5 UVB10m	1	6 out of 6	11
CGH5	UVB10m	CGH5 UVB10m	1	6 out of 6	12
CGH17	UVB10m	CGH17 UVB10m	1	6 out of 6	1
CGH17	UVB10m	CGH17 UVB10m	1	6 out of 6	2
CGH17	UVB10m	CGH17 UVB10m	1	6 out of 6	3
CGH17	UVB10m	CGH17 UVB10m	1	6 out of 6	4
CGH17	UVB10m	CGH17 UVB10m	1	6 out of 6	5
CGH17	UVB10m	CGH17 UVB10m	1	6 out of 6	6
CGH17	UVB10m	CGH17 UVB10m	1	6 out of 6	7
CGH17	UVB10m	CGH17 UVB10m	1	6 out of 6	8
CGH17	UVB10m	CGH17 UVB10m	1	6 out of 6	9
CGH17	UVB10m	CGH17 UVB10m	1	6 out of 6	10
CGH17	UVB10m	CGH17 UVB10m	1	6 out of 6	11
CGH17	UVB10m	CGH17 UVB10m	1	6 out of 6	12
CGH34	UVB10m	CGH34 UVB10m	1	6 out of 6	1
CGH34	UVB10m	CGH34 UVB10m	1	6 out of 6	2
CGH34	UVB10m	CGH34 UVB10m	1	6 out of 6	3
CGH34	UVB10m	CGH34 UVB10m	1	6 out of 6	4
CGH34	UVB10m	CGH34 UVB10m	1	6 out of 6	5
CGH34	UVB10m	CGH34 UVB10m	1	6 out of 6	6
CGH34	UVB10m	CGH34 UVB10m	1	6 out of 6	7
CGH34	UVB10m	CGH34 UVB10m	1	6 out of 6	8
CGH34	UVB10m	CGH34 UVB10m	1	6 out of 6	9
CGH34	UVB10m	CGH34 UVB10m	1	6 out of 6	10
CGH34	UVB10m	CGH34 UVB10m	1	6 out of 6	11
CGH34	UVB10m	CGH34 UVB10m	1	6 out of 6	12
CGH38	UVB10m	CGH38 UVB10m	1	6 out of 6	1
CGH38	UVB10m	CGH38 UVB10m	1	6 out of 6	2
CGH38	UVB10m	CGH38 UVB10m	1	6 out of 6	3
CGH38	UVB10m	CGH38 UVB10m	1	6 out of 6	4
CGH38	UVB10m	CGH38 UVB10m	1	6 out of 6	5
CGH38	UVB10m	CGH38 UVB10m	1	6 out of 6	6
CGH38	UVB10m	CGH38 UVB10m	1	6 out of 6	7
CGH38	UVB10m	CGH38 UVB10m	1	6 out of 6	8
CGH38	UVB10m	CGH38 UVB10m	1	6 out of 6	9
CGH38	UVB10m	CGH38 UVB10m	1	6 out of 6	10
CGH38	UVB10m	CGH38 UVB10m	1	6 out of 6	11
CGH38	UVB10m	CGH38 UVB10m	1	6 out of 6	12
CGH53	UVB10m	CGH53 UVB10m	1	6 out of 6	1
CGH53	UVB10m	CGH53 UVB10m	1	6 out of 6	2
CGH53	UVB10m	CGH53 UVB10m	1	6 out of 6	3
CGH53	UVB10m	CGH53 UVB10m	1	6 out of 6	4
CGH53	UVB10m	CGH53 UVB10m	1	6 out of 6	5
CGH53	UVB10m	CGH53 UVB10m	1	6 out of 6	6
CGH53	UVB10m	CGH53 UVB10m	1	6 out of 6	7
CGH53	UVB10m	CGH53 UVB10m	1	6 out of 6	8
CGH53	UVB10m	CGH53 UVB10m	1	6 out of 6	9
CGH53	UVB10m	CGH53 UVB10m	1	6 out of 6	10
CGH53	UVB10m	CGH53 UVB10m	1	6 out of 6	11
CGH53	UVB10m	CGH53 UVB10m	1	6 out of 6	12
CGH5	UVB30m	CGH5 UVB30m	1	6 out of 6	1
CGH5	UVB30m	CGH5 UVB30m	1	6 out of 6	2
CGH5	UVB30m	CGH5 UVB30m	1	6 out of 6	3
CGH5	UVB30m	CGH5 UVB30m	1	6 out of 6	4
CGH5	UVB30m	CGH5 UVB30m	1	6 out of 6	5
CGH5	UVB30m	CGH5 UVB30m	1	6 out of 6	6
CGH5	UVB30m	CGH5 UVB30m	1	6 out of 6	7
CGH5	UVB30m	CGH5 UVB30m	1	6 out of 6	8
CGH5	UVB30m	CGH5 UVB30m	1	6 out of 6	9
CGH5	UVB30m	CGH5 UVB30m	1	6 out of 6	10
CGH5	UVB30m	CGH5 UVB30m	1	6 out of 6	11
CGH5	UVB30m	CGH5 UVB30m	1	4 out of 4	12
CGH17	UVB30m	CGH17 UVB30m	0.667	4 out of 6	1
CGH17	UVB30m	CGH17 UVB30m	0.5	3 out of 6	2
CGH17	UVB30m	CGH17 UVB30m	0.333	2 out of 6	3
CGH17	UVB30m	CGH17 UVB30m	0.167	1 out of 6	4
CGH17	UVB30m	CGH17 UVB30m	1	6 out of 6	5
CGH17	UVB30m	CGH17 UVB30m	1	6 out of 6	6
CGH17	UVB30m	CGH17 UVB30m	1	6 out of 6	7
CGH17	UVB30m	CGH17 UVB30m	1	6 out of 6	8
CGH17	UVB30m	CGH17 UVB30m	1	6 out of 6	9
CGH17	UVB30m	CGH17 UVB30m	1	6 out of 6	10
CGH17	UVB30m	CGH17 UVB30m	1	6 out of 6	11
CGH17	UVB30m	CGH17 UVB30m	1	6 out of 6	12
CGH34	UVB30m	CGH34 UVB30m	0.833	5 out of 6	1
CGH34	UVB30m	CGH34 UVB30m	1	6 out of 6	2
CGH34	UVB30m	CGH34 UVB30m	1	6 out of 6	3
CGH34	UVB30m	CGH34 UVB30m	1	6 out of 6	4
CGH34	UVB30m	CGH34 UVB30m	1	6 out of 6	5
CGH34	UVB30m	CGH34 UVB30m	1	6 out of 6	6
CGH34	UVB30m	CGH34 UVB30m	1	6 out of 6	7
CGH34	UVB30m	CGH34 UVB30m	1	6 out of 6	8
CGH34	UVB30m	CGH34 UVB30m	1	6 out of 6	9
CGH34	UVB30m	CGH34 UVB30m	1	6 out of 6	10
CGH34	UVB30m	CGH34 UVB30m	1	6 out of 6	11
CGH38	UVB30m	CGH38 UVB30m	0.167	1 out of 6	1
CGH38	UVB30m	CGH38 UVB30m	0.167	1 out of 6	2
CGH38	UVB30m	CGH38 UVB30m	0	0 out of 6	3
CGH38	UVB30m	CGH38 UVB30m	0.167	1 out of 6	4
CGH38	UVB30m	CGH38 UVB30m	0.667	4 out of 6	5
CGH38	UVB30m	CGH38 UVB30m	1	6 out of 6	6
CGH38	UVB30m	CGH38 UVB30m	0.167	1 out of 6	7
CGH38	UVB30m	CGH38 UVB30m	0.333	2 out of 6	8
CGH38	UVB30m	CGH38 UVB30m	0.5	3 out of 6	9
CGH38	UVB30m	CGH38 UVB30m	0.667	4 out of 6	10
CGH38	UVB30m	CGH38 UVB30m	0.5	3 out of 6	11
CGH38	UVB30m	CGH38 UVB30m	0.5	3 out of 6	12
CGH53	UVB30m	CGH53 UVB30m	1	6 out of 6	1
CGH53	UVB30m	CGH53 UVB30m	1	6 out of 6	2
CGH53	UVB30m	CGH53 UVB30m	0.667	4 out of 6	3
CGH53	UVB30m	CGH53 UVB30m	1	6 out of 6	4
CGH53	UVB30m	CGH53 UVB30m	1	6 out of 6	5
CGH53	UVB30m	CGH53 UVB30m	1	6 out of 6	6
CGH53	UVB30m	CGH53 UVB30m	1	6 out of 6	7
CGH53	UVB30m	CGH53 UVB30m	0.5	3 out of 6	8
CGH53	UVB30m	CGH53 UVB30m	0.167	1 out of 6	9
CGH53	UVB30m	CGH53 UVB30m	0.5	3 out of 6	10
CGH53	UVB30m	CGH53 UVB30m	0.833	5 out of 6	11
CGH53	UVB30m	CGH53 UVB30m	1	6 out of 6	12
CGH53	UVB30m	CGH53 UVB30m	1	6 out of 6	13
CGH53	UVB30m	CGH53 UVB30m	1	6 out of 6	14
CGH53	UVB30m	CGH53 UVB30m	0.833	5 out of 6	15
CGH34	UVC1m	CGH34 UVC1m	1	6 out of 6	1
CGH34	UVC1m	CGH34 UVC1m	1	6 out of 6	2
CGH34	UVC1m	CGH34 UVC1m	1	6 out of 6	3
CGH34	UVC1m	CGH34 UVC1m	1	6 out of 6	4
CGH34	UVC1m	CGH34 UVC1m	1	6 out of 6	5
CGH34	UVC1m	CGH34 UVC1m	1	6 out of 6	6
CGH34	UVC1m	CGH34 UVC1m	1	6 out of 6	7
CGH34	UVC1m	CGH34 UVC1m	1	6 out of 6	8
CGH34	UVC1m	CGH34 UVC1m	1	6 out of 6	9
CGH34	UVC1m	CGH34 UVC1m	1	6 out of 6	10
CGH34	UVC1m	CGH34 UVC1m	1	6 out of 6	11
CGH34	UVC1m	CGH34 UVC1m	1	6 out of 6	12
CGH34	UVC1m	CGH34 UVC1m	1	6 out of 6	13
CGH34	UVC1m	CGH34 UVC1m	1	6 out of 6	14
CGH34	UVC2m	CGH34 UVC2m	1	6 out of 6	1
CGH34	UVC2m	CGH34 UVC2m	0.5	3 out of 6	2
CGH34	UVC2m	CGH34 UVC2m	1	6 out of 6	3
CGH34	UVC2m	CGH34 UVC2m	1	6 out of 6	4
CGH34	UVC2m	CGH34 UVC2m	0.833	5 out of 6	5
CGH34	UVC2m	CGH34 UVC2m	0.833	5 out of 6	6
CGH34	UVC2m	CGH34 UVC2m	1	6 out of 6	7
CGH34	UVC2m	CGH34 UVC2m	1	6 out of 6	8
CGH34	UVC2m	CGH34 UVC2m	0.833	6 out of 6	9
CGH34	UVC2m	CGH34 UVC2m	1	6 out of 6	10
CGH34	UVC2m	CGH34 UVC2m	1	6 out of 6	11
CGH34	UVC2m	CGH34 UVC2m	1	6 out of 6	12
CGH34	UVC2m	CGH34 UVC2m	1	6 out of 6	13
CGH34	UVC2m	CGH34 UVC2m	1	6 out of 6	14
CGH34	UVC3m	CGH34 UVC3m	0.5	3 out of 6	1
CGH34	UVC3m	CGH34 UVC3m	0.833	5 out of 6	2
CGH34	UVC3m	CGH34 UVC3m	0.667	4 out of 6	3
CGH34	UVC3m	CGH34 UVC3m	0.833	5 out of 6	4
CGH34	UVC3m	CGH34 UVC3m	0.667	4 out of 6	5
CGH34	UVC3m	CGH34 UVC3m	0.5	3 out of 6	6
CGH34	UVC3m	CGH34 UVC3m	1	6 out of 6	7
CGH34	UVC3m	CGH34 UVC3m	1	6 out of 6	8
CGH34	UVC3m	CGH34 UVC3m	1	6 out of 6	9
CGH34	UVC3m	CGH34 UVC3m	1	6 out of 6	10
CGH34	UVC3m	CGH34 UVC3m	1	7 out of 7	11
CGH34	UVC3m	CGH34 UVC3m	1	7 out of 7	12
CGH34	UVC3m	CGH34 UVC3m	1	7 out of 7	13
CGH34	UVC3m	CGH34 UVC3m	1	7 out of 7	14
CGH53	UVC3m	CGH53 UVC3m	0.667	4 out of 6	1
CGH53	UVC3m	CGH53 UVC3m	0.333	2 out of 6	2
CGH53	UVC3m	CGH53 UVC3m	0.167	1 out of 6	3
CGH53	UVC3m	CGH53 UVC3m	0.667	4 out of 6	4
CGH53	UVC3m	CGH53 UVC3m	1	6 out of 6	5
CGH53	UVC3m	CGH53 UVC3m	0.833	5 out of 6	6
CGH53	UVC3m	CGH53 UVC3m	0.667	4 out of 6	7
CGH53	UVC3m	CGH53 UVC3m	0.667	4 out of 6	8
CGH53	UVC3m	CGH53 UVC3m	0.333	2 out of 6	9
CGH53	UVC3m	CGH53 UVC3m	0.5	3 out of 6	10
CGH53	UVC3m	CGH53 UVC3m	0.5	3 out of 6	11
CGH53	UVC3m	CGH53 UVC3m	0.667	4 out of 6	12
CGH53	UVC3m	CGH53 UVC3m	0.833	5 out of 6	13
CGH53	UVC3m	CGH53 UVC3m	0.667	4 out of 6	14
CGH53	UVC3m	CGH53 UVC3m	0.333	2 out of 6	15
CGH34	UVC4m	CGH34 UVC4m	0.333	2 out of 6	1
CGH34	UVC4m	CGH34 UVC4m	1	6 out of 6	2
CGH34	UVC4m	CGH34 UVC4m	0.333	2 out of 6	3
CGH34	UVC4m	CGH34 UVC4m	0.667	4 out of 6	4
CGH34	UVC4m	CGH34 UVC4m	0.833	5 out of 6	5
CGH34	UVC4m	CGH34 UVC4m	0.333	2 out of 6	6
CGH34	UVC4m	CGH34 UVC4m	1	6 out of 6	7
CGH34	UVC4m	CGH34 UVC4m	0.833	5 out of 6	8
CGH34	UVC4m	CGH34 UVC4m	1	6 out of 6	9
CGH34	UVC4m	CGH34 UVC4m	1	6 out of 6	10
CGH34	UVC4m	CGH34 UVC4m	1	6 out of 6	11
CGH34	UVC4m	CGH34 UVC4m	1	6 out of 6	12
CGH34	UVC4m	CGH34 UVC4m	1	6 out of 6	13
CGH34	UVC4m	CGH34 UVC4m	1	6 out of 6	14
CGH34	UVC4m	CGH34 UVC4m	1	6 out of 6	1
CGH5	UVC5m	CGH5 UVC5m	1	6 out of 6	2
CGH5	UVC5m	CGH5 UVC5m	1	6 out of 6	3
CGH5	UVC5m	CGH5 UVC5m	1	6 out of 6	4
CGH5	UVC5m	CGH5 UVC5m	1	6 out of 6	5
CGH5	UVC5m	CGH5 UVC5m	1	6 out of 6	6
CGH5	UVC5m	CGH5 UVC5m	1	6 out of 6	7
CGH5	UVC5m	CGH5 UVC5m	1	6 out of 6	8
CGH5	UVC5m	CGH5 UVC5m	1	6 out of 6	9
CGH5	UVC5m	CGH5 UVC5m	1	6 out of 6	10
CGH5	UVC5m	CGH5 UVC5m	1	6 out of 6	11
CGH5	UVC5m	CGH5 UVC5m	1	6 out of 6	12
CGH5	UVC5m	CGH5 UVC5m	1	6 out of 6	13
CGH17	UVC5m	CGH17 UVC5m	0	0 out of 6	1
CGH17	UVC5m	CGH17 UVC5m	0	0 out of 6	2
CGH17	UVC5m	CGH17 UVC5m	0.167	1 out of 6	3
CGH17	UVC5m	CGH17 UVC5m	0	0 out of 6	4
CGH17	UVC5m	CGH17 UVC5m	0.167	1 out of 6	5
CGH17	UVC5m	CGH17 UVC5m	0	0 out of 6	6
CGH17	UVC5m	CGH17 UVC5m	0	0 out of 6	7
CGH17	UVC5m	CGH17 UVC5m	0	0 out of 6	8
CGH17	UVC5m	CGH17 UVC5m	0	0 out of 6	9
CGH17	UVC5m	CGH17 UVC5m	0	0 out of 6	10
CGH17	UVC5m	CGH17 UVC5m	0	0 out of 6	11
CGH17	UVC5m	CGH17 UVC5m	0	0 out of 6	12
CGH34	UVC5m	CGH34 UVC5m	0	0 out of 6	1
CGH34	UVC5m	CGH34 UVC5m	0	0 out of 6	2
CGH34	UVC5m	CGH34 UVC5m	0.167	1 out of 6	3
CGH34	UVC5m	CGH34 UVC5m	0.667	4 out of 6	4
CGH34	UVC5m	CGH34 UVC5m	0.5	3 out of 6	5
CGH34	UVC5m	CGH34 UVC5m	0.333	2 out of 6	6
CGH34	UVC5m	CGH34 UVC5m	0.5	3 out of 6	7
CGH34	UVC5m	CGH34 UVC5m	0	0 out of 6	8
CGH34	UVC5m	CGH34 UVC5m	0.167	1 out of 6	9
CGH34	UVC5m	CGH34 UVC5m	0	0 out of 6	10
CGH34	UVC5m	CGH34 UVC5m	0.333	2 out of 6	11
CGH38	UVC5m	CGH38 UVC5m	0	0 out of 6	1
CGH38	UVC5m	CGH38 UVC5m	0.167	1 out of 6	2
CGH38	UVC5m	CGH38 UVC5m	0	0 out of 6	3
CGH38	UVC5m	CGH38 UVC5m	0	0 out of 6	4
CGH38	UVC5m	CGH38 UVC5m	0.5	3 out of 6	5
CGH38	UVC5m	CGH38 UVC5m	1	6 out of 6	6
CGH38	UVC5m	CGH38 UVC5m	0.833	5 out of 6	7
CGH38	UVC5m	CGH38 UVC5m	0.833	5 out of 6	8
CGH38	UVC5m	CGH38 UVC5m	0.5	3 out of 6	9
CGH38	UVC5m	CGH38 UVC5m	0.833	5 out of 6	10
CGH38	UVC5m	CGH38 UVC5m	0.333	0 out of 6	11
CGH38	UVC5m	CGH38 UVC5m	0.833	0 out of 6	12
CGH53	UVC5m	CGH53 UVC5m	0.5	3 out of 6	1
CGH53	UVC5m	CGH53 UVC5m	0	0 out of 6	2
CGH53	UVC5m	CGH53 UVC5m	0	0 out of 6	3
CGH53	UVC5m	CGH53 UVC5m	0	0 out of 6	4
CGH53	UVC5m	CGH53 UVC5m	0.167	1 out of 6	5
CGH53	UVC5m	CGH53 UVC5m	0	0 out of 6	6
CGH53	UVC5m	CGH53 UVC5m	0	0 out of 6	7
CGH53	UVC5m	CGH53 UVC5m	0.167	1 out of 6	8
CGH53	UVC5m	CGH53 UVC5m	0.167	1 out of 6	9
CGH53	UVC5m	CGH53 UVC5m	0	0 out of 6	10
CGH53	UVC5m	CGH53 UVC5m	0	0 out of 6	11
CGH5	UVC10m	CGH5 UVC10m	1	6 out of 6	1
CGH5	UVC10m	CGH5 UVC10m	1	6 out of 6	2
CGH5	UVC10m	CGH5 UVC10m	1	6 out of 6	3
CGH5	UVC10m	CGH5 UVC10m	1	6 out of 6	4
CGH5	UVC10m	CGH5 UVC10m	1	6 out of 6	5
CGH5	UVC10m	CGH5 UVC10m	1	6 out of 6	6
CGH5	UVC10m	CGH5 UVC10m	1	6 out of 6	7
CGH5	UVC10m	CGH5 UVC10m	1	6 out of 6	8
CGH5	UVC10m	CGH5 UVC10m	1	6 out of 6	9
CGH5	UVC10m	CGH5 UVC10m	1	6 out of 6	10
CGH5	UVC10m	CGH5 UVC10m	1	6 out of 6	11
CGH5	UVC10m	CGH5 UVC10m	1	6 out of 6	12
CGH17	UVC10m	CGH17 UVC10m	0	0 out of 6	1
CGH17	UVC10m	CGH17 UVC10m	0	0 out of 6	2
CGH17	UVC10m	CGH17 UVC10m	0	0 out of 6	3
CGH17	UVC10m	CGH17 UVC10m	0	0 out of 6	4
CGH17	UVC10m	CGH17 UVC10m	0.167	1 out of 6	5
CGH17	UVC10m	CGH17 UVC10m	0	0 out of 6	6
CGH17	UVC10m	CGH17 UVC10m	0	0 out of 6	7
CGH17	UVC10m	CGH17 UVC10m	0	0 out of 6	8
CGH17	UVC10m	CGH17 UVC10m	0	0 out of 6	9
CGH17	UVC10m	CGH17 UVC10m	0	0 out of 6	10
CGH17	UVC10m	CGH17 UVC10m	0	0 out of 6	11
CGH17	UVC10m	CGH17 UVC10m	0	0 out of 6	12
CGH34	UVC10m	CGH34 UVC10m	0	0 out of 6	1
CGH34	UVC10m	CGH34 UVC10m	0.167	1 out of 6	2
CGH34	UVC10m	CGH34 UVC10m	0.5	3 out of 6	3
CGH34	UVC10m	CGH34 UVC10m	0.167	4 out of 6	4
CGH34	UVC10m	CGH34 UVC10m	0	0 out of 6	5
CGH34	UVC10m	CGH34 UVC10m	0.167	1 out of 6	6
CGH34	UVC10m	CGH34 UVC10m	0.167	1 out of 6	7
CGH34	UVC10m	CGH34 UVC10m	0.167	1 out of 6	8
CGH34	UVC10m	CGH34 UVC10m	0	0 out of 6	9
CGH34	UVC10m	CGH34 UVC10m	0	0 out of 6	10
CGH34	UVC10m	CGH34 UVC10m	0.167	1 out of 6	11
CGH38	UVC10m	CGH38 UVC10m	0	0 out of 6	1
CGH38	UVC10m	CGH38 UVC10m	0	0 out of 6	2
CGH38	UVC10m	CGH38 UVC10m	0	0 out of 6	3
CGH38	UVC10m	CGH38 UVC10m	0	0 out of 6	4
CGH38	UVC10m	CGH38 UVC10m	0.167	1 out of 6	5
CGH38	UVC10m	CGH38 UVC10m	1	6 out of 6	6
CGH38	UVC10m	CGH38 UVC10m	0	0 out of 6	7
CGH38	UVC10m	CGH38 UVC10m	0	0 out of 6	8
CGH38	UVC10m	CGH38 UVC10m	0	0 out of 6	9
CGH38	UVC10m	CGH38 UVC10m	0	0 out of 6	10
CGH38	UVC10m	CGH38 UVC10m	0.333	2 out of 6	11
CGH38	UVC10m	CGH38 UVC10m	0.333	2 out of 6	12
CGH53	UVC10m	CGH53 UVC10m	0	0 out of 6	1
CGH53	UVC10m	CGH53 UVC10m	0.167	1 out of 6	2
CGH53	UVC10m	CGH53 UVC10m	0.167	1 out of 6	3
CGH53	UVC10m	CGH53 UVC10m	0	0 out of 6	4
CGH53	UVC10m	CGH53 UVC10m	0.167	1 out of 6	5
CGH53	UVC10m	CGH53 UVC10m	0	0 out of 6	6
CGH53	UVC10m	CGH53 UVC10m	0	0 out of 6	7
CGH53	UVC10m	CGH53 UVC10m	0	0 out of 6	8
CGH53	UVC10m	CGH53 UVC10m	0	0 out of 6	9
CGH53	UVC10m	CGH53 UVC10m	0	0 out of 6	10
CGH53	UVC10m	CGH53 UVC10m	0	0 out of 6	11
CGH5	UVC30m	CGH5 UVC30m	1	6 out of 6	1
CGH5	UVC30m	CGH5 UVC30m	1	6 out of 6	2
CGH5	UVC30m	CGH5 UVC30m	1	6 out of 6	3
CGH5	UVC30m	CGH5 UVC30m	1	6 out of 6	4
CGH5	UVC30m	CGH5 UVC30m	1	6 out of 6	5
CGH5	UVC30m	CGH5 UVC30m	1	6 out of 6	6
CGH5	UVC30m	CGH5 UVC30m	1	6 out of 6	7
CGH5	UVC30m	CGH5 UVC30m	1	6 out of 6	8
CGH5	UVC30m	CGH5 UVC30m	1	6 out of 6	9
CGH5	UVC30m	CGH5 UVC30m	1	6 out of 6	10
CGH5	UVC30m	CGH5 UVC30m	1	6 out of 6	11
CGH5	UVC30m	CGH5 UVC30m	1	6 out of 6	12
CGH5	UVC30m	CGH5 UVC30m	0.5	3 out of 6	13
CGH5	UVC30m	CGH5 UVC30m	0.5	3 out of 6	14
CGH5	UVC30m	CGH5 UVC30m	0.667	4 out of 6	15
CGH5	UVC30m	CGH5 UVC30m	0.5	3 out of 6	16
CGH17	UVC30m	CGH17 UVC30m	0	0 out of 6	1
CGH17	UVC30m	CGH17 UVC30m	0	0 out of 6	2
CGH17	UVC30m	CGH17 UVC30m	0	0 out of 6	3
CGH17	UVC30m	CGH17 UVC30m	0	0 out of 6	4
CGH17	UVC30m	CGH17 UVC30m	0	0 out of 6	5
CGH17	UVC30m	CGH17 UVC30m	0	0 out of 6	6
CGH17	UVC30m	CGH17 UVC30m	0	0 out of 6	7
CGH17	UVC30m	CGH17 UVC30m	0	0 out of 6	8
CGH17	UVC30m	CGH17 UVC30m	0	0 out of 6	9
CGH17	UVC30m	CGH17 UVC30m	0	0 out of 6	10
CGH17	UVC30m	CGH17 UVC30m	0	0 out of 6	11
CGH17	UVC30m	CGH17 UVC30m	0	0 out of 6	12
CGH34	UVC30m	CGH34 UVC30m	0.167	1 out of 6	1
CGH34	UVC30m	CGH34 UVC30m	0.167	1 out of 6	2
CGH34	UVC30m	CGH34 UVC30m	0	0 out of 6	3
CGH34	UVC30m	CGH34 UVC30m	0.333	2 out of 6	4
CGH34	UVC30m	CGH34 UVC30m	0	0 out of 6	5
CGH34	UVC30m	CGH34 UVC30m	0	0 out of 6	6
CGH34	UVC30m	CGH34 UVC30m	0	0 out of 6	7
CGH34	UVC30m	CGH34 UVC30m	0	0 out of 6	8
CGH34	UVC30m	CGH34 UVC30m	0	0 out of 6	9
CGH34	UVC30m	CGH34 UVC30m	0	0 out of 6	10
CGH34	UVC30m	CGH34 UVC30m	0.167	1 out of 6	11
CGH38	UVC30m	CGH38 UVC30m	0	0 out of 6	1
CGH38	UVC30m	CGH38 UVC30m	0	0 out of 6	2
CGH38	UVC30m	CGH38 UVC30m	0	0 out of 6	3
CGH38	UVC30m	CGH38 UVC30m	0.167	1 out of 6	4
CGH38	UVC30m	CGH38 UVC30m	0	0 out of 6	5
CGH38	UVC30m	CGH38 UVC30m	0	0 out of 6	6
CGH38	UVC30m	CGH38 UVC30m	0	0 out of 6	7
CGH38	UVC30m	CGH38 UVC30m	0	0 out of 6	8
CGH38	UVC30m	CGH38 UVC30m	0	0 out of 6	9
CGH38	UVC30m	CGH38 UVC30m	0	0 out of 6	10
CGH38	UVC30m	CGH38 UVC30m	0	0 out of 6	11
CGH38	UVC30m	CGH38 UVC30m	0	0 out of 6	12
CGH53	UVC30m	CGH53 UVC30m	0	0 out of 6	1
CGH53	UVC30m	CGH53 UVC30m	0	0 out of 6	2
CGH53	UVC30m	CGH53 UVC30m	0.167	1 out of 6	3
CGH53	UVC30m	CGH53 UVC30m	0.333	2 out of 6	4
CGH53	UVC30m	CGH53 UVC30m	0	0 out of 6	5
CGH53	UVC30m	CGH53 UVC30m	0.333	0 out of 6	6
CGH53	UVC30m	CGH53 UVC30m	0	0 out of 6	7
CGH53	UVC30m	CGH53 UVC30m	0	0 out of 6	8
CGH53	UVC30m	CGH53 UVC30m	0	0 out of 6	9
CGH53	UVC30m	CGH53 UVC30m	0	0 out of 6	10
CGH53	UVC30m	CGH53 UVC30m	0	0 out of 6	11
CGH34	UVC 3m 1Hz	CGH34 UVC3m 1Hz	1	6 out of 6	1
CGH34	UVC 3m 1Hz	CGH34 UVC3m 1Hz	1	6 out of 6	2
CGH34	UVC 3m 1Hz	CGH34 UVC3m 1Hz	1	6 out of 6	3
CGH34	UVC 3m 1Hz	CGH34 UVC3m 1Hz	1	6 out of 6	4
CGH34	UVC 3m 1Hz	CGH34 UVC3m 1Hz	1	6 out of 6	5
CGH34	UVC 3m 1Hz	CGH34 UVC3m 1Hz	1	6 out of 6	6
CGH34	UVC 3m 1Hz	CGH34 UVC3m 1Hz	1	6 out of 6	7
CGH34	UVC 3m 1Hz	CGH34 UVC3m 1Hz	1	6 out of 6	8
CGH34	UVC 3m 1Hz	CGH34 UVC3m 1Hz	1	6 out of 6	9
CGH34	UVC 3m 1Hz	CGH34 UVC3m 1Hz	1	6 out of 6	10
CGH34	UVC 3m 1Hz	CGH34 UVC3m 1Hz	1	6 out of 6	11
CGH34	UVC 3m 1Hz	CGH34 UVC3m 1Hz	1	6 out of 6	12
CGH53	UVC 3m 1Hz	CGH53 UVC3m 1Hz	1	6 out of 6	1
CGH53	UVC 3m 1Hz	CGH53 UVC3m 1Hz	0.333	2 out of 6	2
CGH53	UVC 3m 1Hz	CGH53 UVC3m 1Hz	1	6 out of 6	3
CGH53	UVC 3m 1Hz	CGH53 UVC3m 1Hz	1	6 out of 6	4
CGH53	UVC 3m 1Hz	CGH53 UVC3m 1Hz	1	6 out of 6	5
CGH53	UVC 3m 1Hz	CGH53 UVC3m 1Hz	1	6 out of 6	6
CGH53	UVC 3m 1Hz	CGH53 UVC3m 1Hz	1	6 out of 6	7
CGH53	UVC 3m 1Hz	CGH53 UVC3m 1Hz	1	6 out of 6	8
CGH53	UVC 3m 1Hz	CGH53 UVC3m 1Hz	1	6 out of 6	9
CGH53	UVC 3m 1Hz	CGH53 UVC3m 1Hz	1	6 out of 6	10
CGH53	UVC 3m 1Hz	CGH53 UVC3m 1Hz	1	6 out of 6	11
CGH53	UVC 3m 1Hz	CGH53 UVC3m 1Hz	1	6 out of 6	12
CGH34	UVC 3m 10Hz	CGH34 UVC3m 10Hz	0.833	5 out of 6	1
CGH34	UVC 3m 10Hz	CGH34 UVC3m 10Hz	1	6 out of 6	2
CGH34	UVC 3m 10Hz	CGH34 UVC3m 10Hz	0.833	5 out of 6	3
CGH34	UVC 3m 10Hz	CGH34 UVC3m 10Hz	0.5	3 out of 6	4
CGH34	UVC 3m 10Hz	CGH34 UVC3m 10Hz	1	6 out of 6	5
CGH34	UVC 3m 10Hz	CGH34 UVC3m 10Hz	0.833	5 out of 6	6
CGH34	UVC 3m 10Hz	CGH34 UVC3m 10Hz	1	6 out of 6	7
CGH34	UVC 3m 10Hz	CGH34 UVC3m 10Hz	1	6 out of 6	8
CGH34	UVC 3m 10Hz	CGH34 UVC3m 10Hz	0.167	1 out of 6	9
CGH34	UVC 3m 10Hz	CGH34 UVC3m 10Hz	1	6 out of 6	10
CGH34	UVC 3m 10Hz	CGH34 UVC3m 10Hz	0.167	1 out of 6	11
CGH34	UVC 3m 10Hz	CGH34 UVC3m 10Hz	0	0 out of 6	12
CGH53	UVC 3m 10Hz	CGH53 UVC3m 10Hz	1	6 out of 6	1
CGH53	UVC 3m 10Hz	CGH53 UVC3m 10Hz	1	6 out of 6	2
CGH53	UVC 3m 10Hz	CGH53 UVC3m 10Hz	1	6 out of 6	3
CGH53	UVC 3m 10Hz	CGH53 UVC3m 10Hz	0.667	4 out of 6	4
CGH53	UVC 3m 10Hz	CGH53 UVC3m 10Hz	1	6 out of 6	5
CGH53	UVC 3m 10Hz	CGH53 UVC3m 10Hz	1	6 out of 6	6
CGH53	UVC 3m 10Hz	CGH53 UVC3m 10Hz	0.5	6 out of 6	7
CGH53	UVC 3m 10Hz	CGH53 UVC3m 10Hz	1	6 out of 6	8
CGH53	UVC 3m 10Hz	CGH53 UVC3m 10Hz	1	6 out of 6	9
CGH53	UVC 3m 10Hz	CGH53 UVC3m 10Hz	1	6 out of 6	10
CGH53	UVC 3m 10Hz	CGH53 UVC3m 10Hz	1	6 out of 6	11
CGH53	UVC 3m 10Hz	CGH53 UVC3m 10Hz	1	6 out of 6	12
CGH34	UVC 3m 20Hz	CGH34 UVC3m 20Hz	1	6 out of 6	1
CGH34	UVC 3m 20Hz	CGH34 UVC3m 20Hz	1	6 out of 6	2
CGH34	UVC 3m 20Hz	CGH34 UVC3m 20Hz	1	6 out of 6	3
CGH34	UVC 3m 20Hz	CGH34 UVC3m 20Hz	1	6 out of 6	4
CGH34	UVC 3m 20Hz	CGH34 UVC3m 20Hz	1	6 out of 6	5
CGH34	UVC 3m 20Hz	CGH34 UVC3m 20Hz	1	6 out of 6	6
CGH34	UVC 3m 20Hz	CGH34 UVC3m 20Hz	1	6 out of 6	7
CGH34	UVC 3m 20Hz	CGH34 UVC3m 20Hz	1	6 out of 6	8
CGH34	UVC 3m 20Hz	CGH34 UVC3m 20Hz	1	6 out of 6	9
CGH34	UVC 3m 20Hz	CGH34 UVC3m 20Hz	1	6 out of 6	10
CGH34	UVC 3m 20Hz	CGH34 UVC3m 20Hz	1	6 out of 6	11
CGH34	UVC 3m 20Hz	CGH34 UVC3m 20Hz	1	6 out of 6	12
CGH53	UVC 3m 20Hz	CGH53 UVC3m 20Hz	0.5	3 out of 6	1
CGH53	UVC 3m 20Hz	CGH53 UVC3m 20Hz	0.833	5 out of 6	2
CGH53	UVC 3m 20Hz	CGH53 UVC3m 20Hz	0.5	3 out of 6	3
CGH53	UVC 3m 20Hz	CGH53 UVC3m 20Hz	1	6 out of 6	4
CGH53	UVC 3m 20Hz	CGH53 UVC3m 20Hz	1	6 out of 6	5
CGH53	UVC 3m 20Hz	CGH53 UVC3m 20Hz	0.333	2 out of 6	6
CGH53	UVC 3m 20Hz	CGH53 UVC3m 20Hz	0.333	2 out of 6	7
CGH53	UVC 3m 20Hz	CGH53 UVC3m 20Hz	0.167	1 out of 6	8
CGH53	UVC 3m 20Hz	CGH53 UVC3m 20Hz	0.5	3 out of 6	9
CGH53	UVC 3m 20Hz	CGH53 UVC3m 20Hz	1	6 out of 6	10
CGH53	UVC 3m 20Hz	CGH53 UVC3m 20Hz	0.333	2 out of 6	11
CGH53	UVC 3m 20Hz	CGH53 UVC3m 20Hz	0.5	3 out of 6	12
CGH34	UVC 6m 1Hz	CGH34 UVC6m 1Hz	0.667	4 out of 6	1
CGH34	UVC 6m 1Hz	CGH34 UVC6m 1Hz	0.5	3 out of 6	2
CGH34	UVC 6m 1Hz	CGH34 UVC6m 1Hz	0.333	2 out of 6	3
CGH34	UVC 6m 1Hz	CGH34 UVC6m 1Hz	0.667	4 out of 6	4
CGH34	UVC 6m 1Hz	CGH34 UVC6m 1Hz	0.167	1 out of 6	5
CGH34	UVC 6m 1Hz	CGH34 UVC6m 1Hz	0.667	4 out of 6	6
CGH34	UVC 6m 1Hz	CGH34 UVC6m 1Hz	0.5	3 out of 6	7
CGH34	UVC 6m 1Hz	CGH34 UVC6m 1Hz	0.667	4 out of 6	8
CGH34	UVC 6m 1Hz	CGH34 UVC6m 1Hz	0.5	3 out of 6	9
CGH34	UVC 6m 1Hz	CGH34 UVC6m 1Hz	0.667	4 out of 6	10
CGH34	UVC 6m 1Hz	CGH34 UVC6m 1Hz	0	0 out of 6	11
CGH34	UVC 6m 1Hz	CGH34 UVC6m 1Hz	0.333	2 out of 6	12
CGH53	UVC 6m 1Hz	CGH53 UVC6m 1Hz	0.667	4 out of 6	1
CGH53	UVC 6m 1Hz	CGH53 UVC6m 1Hz	1	6 out of 6	2
CGH53	UVC 6m 1Hz	CGH53 UVC6m 1Hz	0	0 out of 6	3
CGH53	UVC 6m 1Hz	CGH53 UVC6m 1Hz	1	6 out of 6	4
CGH53	UVC 6m 1Hz	CGH53 UVC6m 1Hz	0.5	3 out of 6	5
CGH53	UVC 6m 1Hz	CGH53 UVC6m 1Hz	0.833	5 out of 6	6
CGH53	UVC 6m 1Hz	CGH53 UVC6m 1Hz	0.333	2 out of 6	7
CGH53	UVC 6m 1Hz	CGH53 UVC6m 1Hz	0.333	2 out of 6	8
CGH53	UVC 6m 1Hz	CGH53 UVC6m 1Hz	1	6 out of 6	9
CGH53	UVC 6m 1Hz	CGH53 UVC6m 1Hz	1	6 out of 6	10
CGH53	UVC 6m 1Hz	CGH53 UVC6m 1Hz	0.667	4 out of 6	11
CGH53	UVC 6m 1Hz	CGH53 UVC6m 1Hz	0.5	3 out of 6	12
CGH34	UVC 6m 10Hz	CGH34 UVC6m 10Hz	0.167	1 out of 6	1
CGH34	UVC 6m 10Hz	CGH34 UVC6m 10Hz	0.333	2 out of 6	2
CGH34	UVC 6m 10Hz	CGH34 UVC6m 10Hz	0	0 out of 6	3
CGH34	UVC 6m 10Hz	CGH34 UVC6m 10Hz	0.5	3 out of 6	4
CGH34	UVC 6m 10Hz	CGH34 UVC6m 10Hz	1	6 out of 6	5
CGH34	UVC 6m 10Hz	CGH34 UVC6m 10Hz	0.833	5 out of 6	6
CGH34	UVC 6m 10Hz	CGH34 UVC6m 10Hz	0.333	2 out of 6	7
CGH34	UVC 6m 10Hz	CGH34 UVC6m 10Hz	0.667	4 out of 6	8
CGH34	UVC 6m 10Hz	CGH34 UVC6m 10Hz	0.333	2 out of 6	9
CGH34	UVC 6m 10Hz	CGH34 UVC6m 10Hz	0.167	1 out of 6	10
CGH34	UVC 6m 10Hz	CGH34 UVC6m 10Hz	0	0 out of 6	11
CGH34	UVC 6m 10Hz	CGH34 UVC6m 10Hz	0	0 out of 6	12
CGH53	UVC 6m 10Hz	CGH53 UVC6m 10Hz	1	6 out of 6	1
CGH53	UVC 6m 10Hz	CGH53 UVC6m 10Hz	1	6 out of 6	2
CGH53	UVC 6m 10Hz	CGH53 UVC6m 10Hz	0.167	1 out of 6	3
CGH53	UVC 6m 10Hz	CGH53 UVC6m 10Hz	1	6 out of 6	4
CGH53	UVC 6m 10Hz	CGH53 UVC6m 10Hz	1	6 out of 6	5
CGH53	UVC 6m 10Hz	CGH53 UVC6m 10Hz	1	6 out of 6	6
CGH53	UVC 6m 10Hz	CGH53 UVC6m 10Hz	0.667	4 out of 6	7
CGH53	UVC 6m 10Hz	CGH53 UVC6m 10Hz	1	6 out of 6	8
CGH53	UVC 6m 10Hz	CGH53 UVC6m 10Hz	1	6 out of 6	9
CGH53	UVC 6m 10Hz	CGH53 UVC6m 10Hz	1	6 out of 6	10
CGH53	UVC 6m 10Hz	CGH53 UVC6m 10Hz	1	6 out of 6	11
CGH53	UVC 6m 10Hz	CGH53 UVC6m 10Hz	1	6 out of 6	12
CGH34	UVC 6m 20Hz	CGH34 UVC6m 20Hz	0.333	2 out of 6	1
CGH34	UVC 6m 20Hz	CGH34 UVC6m 20Hz	0	0 out of 6	2
CGH34	UVC 6m 20Hz	CGH34 UVC6m 20Hz	0.333	2 out of 6	3
CGH34	UVC 6m 20Hz	CGH34 UVC6m 20Hz	0	0 out of 6	4
CGH34	UVC 6m 20Hz	CGH34 UVC6m 20Hz	0.167	1 out of 6	5
CGH34	UVC 6m 20Hz	CGH34 UVC6m 20Hz	0	0 out of 6	6
CGH34	UVC 6m 20Hz	CGH34 UVC6m 20Hz	0	0 out of 6	7
CGH34	UVC 6m 20Hz	CGH34 UVC6m 20Hz	0.167	1 out of 6	8
CGH34	UVC 6m 20Hz	CGH34 UVC6m 20Hz	0	0 out of 6	9
CGH34	UVC 6m 20Hz	CGH34 UVC6m 20Hz	0.667	4 out of 6	10
CGH34	UVC 6m 20Hz	CGH34 UVC6m 20Hz	0	0 out of 6	11
CGH34	UVC 6m 20Hz	CGH34 UVC6m 20Hz	0.333	2 out of 6	12
CGH53	UVC 6m 20Hz	CGH53 UVC6m 20Hz	0.167	1 out of 6	1
CGH53	UVC 6m 20Hz	CGH53 UVC6m 20Hz	0.167	1 out of 6	2
CGH53	UVC 6m 20Hz	CGH53 UVC6m 20Hz	0	0 out of 6	3
CGH53	UVC 6m 20Hz	CGH53 UVC6m 20Hz	0	0 out of 6	4
CGH53	UVC 6m 20Hz	CGH53 UVC6m 20Hz	0.667	4 out of 6	5
CGH53	UVC 6m 20Hz	CGH53 UVC6m 20Hz	0.5	3 out of 6	6
CGH53	UVC 6m 20Hz	CGH53 UVC6m 20Hz	0.167	1 out of 6	7
CGH53	UVC 6m 20Hz	CGH53 UVC6m 20Hz	0	0 out of 6	8
CGH53	UVC 6m 20Hz	CGH53 UVC6m 20Hz	0.5	3 out of 6	9
CGH53	UVC 6m 20Hz	CGH53 UVC6m 20Hz	0	0 out of 6	10
CGH53	UVC 6m 20Hz	CGH53 UVC6m 20Hz	0	0 out of 6	11
CGH53	UVC 6m 20Hz	CGH53 UVC6m 20Hz	0	0 out of 6	12

## Sheet: Spearman's correlation
	Variable	by Variable	Spearman ρ	Prob>|ρ|
	Log[Area size(AS)[mm2]]	Log[Survival rate]	0.5337	<.0001	+++++
	Log[Perimeter length(PL)[mm]]	Log[Survival rate]	0.5341	<.0001	+++++
	Log[Perimeter length(PL)[mm]]	Log[Area size(AS)[mm2]]	0.9984	<.0001	++++++++++
	Log[Length(L)[mm]]	Log[Survival rate]	0.5318	<.0001	+++++
	Log[Length(L)[mm]]	Log[Area size(AS)[mm2]]	0.9965	<.0001	++++++++++
	Log[Length(L)[mm]]	Log[Perimeter length(PL)[mm]]	0.9955	<.0001	++++++++++
	Log[Width(W)[mm]]	Log[Survival rate]	0.5361	<.0001	+++++
	Log[Width(W)[mm]]	Log[Area size(AS)[mm2]]	0.9948	<.0001	++++++++++
	Log[Width(W)[mm]]	Log[Perimeter length(PL)[mm]]	0.9919	<.0001	++++++++++
	Log[Width(W)[mm]]	Log[Length(L)[mm]]	0.9868	<.0001	++++++++++
	Log[Length-to-width ratio(LWR)]	Log[Survival rate]	-0.2339	<.0001	--
	Log[Length-to-width ratio(LWR)]	Log[Area size(AS)[mm2]]	-0.2867	<.0001	---
	Log[Length-to-width ratio(LWR)]	Log[Perimeter length(PL)[mm]]	-0.2765	<.0001	---
	Log[Length-to-width ratio(LWR)]	Log[Length(L)[mm]]	-0.2323	<.0001	--
	Log[Length-to-width ratio(LWR)]	Log[Width(W)[mm]]	-0.3611	<.0001	----
	Log[Circularity(CS)]	Log[Survival rate]	-0.3371	<.0001	---
	Log[Circularity(CS)]	Log[Area size(AS)[mm2]]	-0.4912	<.0001	-----
	Log[Circularity(CS)]	Log[Perimeter length(PL)[mm]]	-0.5309	<.0001	-----
	Log[Circularity(CS)]	Log[Length(L)[mm]]	-0.4999	<.0001	-----
	Log[Circularity(CS)]	Log[Width(W)[mm]]	-0.4681	<.0001	-----
	Log[Circularity(CS)]	Log[Length-to-width ratio(LWR)]	-0.0383	0.0245
	Log[Distance between IS and CG (DS)[mm]]	Log[Survival rate]	0.3354	<.0001	+++
	Log[Distance between IS and CG (DS)[mm]]	Log[Area size(AS)[mm2]]	0.5526	<.0001	++++++
	Log[Distance between IS and CG (DS)[mm]]	Log[Perimeter length(PL)[mm]]	0.5575	<.0001	++++++
	Log[Distance between IS and CG (DS)[mm]]	Log[Length(L)[mm]]	0.5606	<.0001	++++++
	Log[Distance between IS and CG (DS)[mm]]	Log[Width(W)[mm]]	0.54	<.0001	+++++
	Log[Distance between IS and CG (DS)[mm]]	Log[Length-to-width ratio(LWR)]	-0.0502	0.0032	-
	Log[Distance between IS and CG (DS)[mm]]	Log[Circularity(CS)]	-0.4212	<.0001	----
