# Supplementary material for: Differential responses of Cacao pathogens Colletotrichum gloeosporioides and Pestalotiopsis sp. to UVB 305 nm and UVC 275 nm
Source: Sci Rep. 2025 Oct 16;15:36256. doi: 10.1038/s41598-025-20277-2 (PMC12533136; doi:10.1038/s41598-025-20277-2)
Supplement: Supplementary file 3 — Supplementary Material 3 [file 41598_2025_20277_MOESM3_ESM.xlsx]

## Sheet: SWIR
Wavelengths		841.79	847.699	853.608	859.518	865.427	871.337	877.246	883.155	889.065	894.974	900.883	906.793	912.702	918.612	924.521	930.43	936.34	942.249	948.158	954.068	959.977	965.887	971.796	977.705	983.615	989.524	995.433	1001.34	1007.25	1013.16	1019.07	1024.98	1030.89	1036.8	1042.71	1048.62	1054.53	1060.44	1066.35	1072.26	1078.16	1084.07	1089.98	1095.89	1101.8	1107.71	1113.62	1119.53
	CGH5_3(B)	1.03391	1.00611	0.988588	0.963579	0.941746	0.914654	0.880982	0.838382	0.774018	0.689738	0.634343	0.614167	0.604416	0.596325	0.591104	0.590969	0.587175	0.585685	0.583205	0.579846	0.575051	0.5711	0.568824	0.568183	0.568384	0.569727	0.570942	0.572875	0.574871	0.577645	0.580493	0.583841	0.586725	0.590492	0.593376	0.596395	0.598274	0.600208	0.601409	0.602681	0.603495	0.604328	0.604597	0.605033	0.604863	0.604969	0.604018	0.602814
	CGH5_5(B)	1.04459	1.01938	0.993598	0.973334	0.950532	0.921573	0.887374	0.842919	0.777142	0.689273	0.631459	0.610258	0.599568	0.590526	0.585288	0.585535	0.582018	0.580858	0.578601	0.575556	0.571072	0.567321	0.565157	0.564505	0.56471	0.566028	0.567174	0.569004	0.570939	0.573601	0.576317	0.579524	0.582196	0.585825	0.588448	0.591291	0.59301	0.59484	0.595954	0.597179	0.597979	0.598852	0.599188	0.599752	0.599675	0.599915	0.5991	0.598121
	CGH5_6(B)	1.05082	1.02629	1.01071	0.984928	0.963862	0.937259	0.905563	0.864333	0.799492	0.714925	0.659147	0.639356	0.62984	0.62137	0.615944	0.615978	0.612641	0.611613	0.60944	0.606525	0.602299	0.598881	0.596924	0.596322	0.596443	0.597688	0.598704	0.600313	0.602052	0.604498	0.607016	0.61003	0.612619	0.616084	0.618649	0.621402	0.623082	0.624867	0.625957	0.627152	0.627935	0.628775	0.629101	0.62968	0.629675	0.630008	0.629317	0.62849
	CGH5_7(B)	1.02422	0.989361	0.964286	0.944134	0.915799	0.885665	0.85121	0.803118	0.734057	0.640664	0.578647	0.555774	0.545195	0.536633	0.5316	0.531409	0.526868	0.52499	0.521959	0.517874	0.512196	0.507298	0.504492	0.503629	0.503835	0.505296	0.506706	0.508924	0.511332	0.514511	0.51777	0.521563	0.524801	0.529081	0.532271	0.535693	0.537841	0.540061	0.541446	0.542889	0.543813	0.544619	0.544791	0.545104	0.544656	0.544471	0.543142	0.54157
	CGH5_3(A)	0.671716	0.657473	0.647361	0.639678	0.628852	0.618662	0.610347	0.600872	0.589441	0.578784	0.574029	0.573468	0.571267	0.569062	0.565703	0.564093	0.55902	0.556989	0.554143	0.550191	0.544371	0.539291	0.536398	0.535493	0.535374	0.536546	0.537929	0.540065	0.542325	0.545334	0.548545	0.552314	0.55564	0.559996	0.563342	0.566891	0.569163	0.571425	0.572795	0.574119	0.574845	0.575554	0.575589	0.575748	0.575207	0.574904	0.573508	0.571851
	CGH5_5(A)	0.723455	0.704599	0.728017	0.683414	0.669166	0.657575	0.64247	0.627607	0.606487	0.585437	0.57425	0.5711	0.567652	0.564578	0.561382	0.560415	0.555929	0.554578	0.552365	0.549164	0.544168	0.539798	0.53729	0.536581	0.536624	0.537901	0.539306	0.541419	0.543631	0.546558	0.549607	0.553161	0.556203	0.56028	0.563282	0.566523	0.56852	0.570554	0.571776	0.57302	0.573776	0.574585	0.574793	0.575233	0.57499	0.575098	0.57407	0.572827
	CGH5_6(A)	0.725775	0.713733	0.702351	0.695449	0.681707	0.673047	0.661207	0.647799	0.632828	0.614805	0.606445	0.604854	0.602299	0.599582	0.596036	0.594787	0.590405	0.58896	0.586594	0.583304	0.578355	0.574149	0.571741	0.571001	0.570929	0.572034	0.573273	0.575151	0.577101	0.579768	0.582613	0.58599	0.588961	0.592891	0.595855	0.598993	0.600939	0.602948	0.604112	0.605299	0.60602	0.606779	0.606917	0.607314	0.60712	0.607225	0.606323	0.605215
	CGH5_7(A)	0.707479	0.686439	0.672709	0.660089	0.643013	0.628641	0.614264	0.596782	0.573029	0.54655	0.531464	0.52628	0.522141	0.518519	0.515131	0.513981	0.508829	0.506918	0.504074	0.500007	0.494171	0.488901	0.485909	0.485002	0.485081	0.486425	0.488009	0.490395	0.492871	0.496168	0.499563	0.503535	0.506934	0.511373	0.514802	0.518372	0.520647	0.522911	0.524346	0.525703	0.526493	0.527249	0.527323	0.527497	0.526934	0.526632	0.525149	0.523288
	CGH53_1(B)	1.24846	1.20716	1.18535	1.15631	1.12661	1.0901	1.04742	0.984069	0.893912	0.771626	0.691937	0.664928	0.653962	0.645229	0.640171	0.641267	0.639196	0.639402	0.638422	0.637106	0.634461	0.632462	0.631371	0.631251	0.631781	0.633383	0.634632	0.636359	0.638212	0.640653	0.64317	0.646067	0.648475	0.651741	0.654044	0.656631	0.658196	0.659957	0.661149	0.662593	0.663788	0.66518	0.666175	0.667682	0.668679	0.670106	0.670552	0.670956
	CGH53_2(B)	1.17088	1.13116	1.10349	1.07546	1.04251	1.00497	0.962197	0.898517	0.807805	0.68858	0.610918	0.583049	0.571092	0.561687	0.556544	0.556869	0.55312	0.55206	0.549774	0.546648	0.542016	0.538085	0.535782	0.535102	0.535336	0.536793	0.538073	0.54008	0.542213	0.54509	0.547988	0.551396	0.554222	0.557957	0.560746	0.563709	0.565556	0.567485	0.568714	0.570076	0.570984	0.571998	0.572441	0.57311	0.573156	0.573493	0.572728	0.571756
	CGH53_4(B)	1.20916	1.16759	1.13983	1.10942	1.07934	1.04103	0.992463	0.930984	0.837375	0.715673	0.637589	0.610852	0.59999	0.591137	0.5858	0.586113	0.58293	0.582153	0.580042	0.577154	0.572772	0.569076	0.566909	0.566276	0.566506	0.567948	0.569251	0.571229	0.573304	0.576107	0.578974	0.582352	0.585157	0.588847	0.591668	0.594612	0.596459	0.598399	0.599668	0.601049	0.602065	0.603155	0.603721	0.604498	0.604757	0.605283	0.604741	0.603957
	CGH53_5(B)	1.21213	1.16911	1.14356	1.10917	1.07664	1.03619	0.987188	0.919828	0.819284	0.686968	0.599349	0.568429	0.556122	0.546783	0.541952	0.542767	0.539356	0.538736	0.536962	0.534482	0.530549	0.527271	0.525402	0.52505	0.52548	0.527094	0.528513	0.530585	0.532818	0.53576	0.538735	0.542212	0.545058	0.548941	0.551824	0.554948	0.556961	0.559105	0.560564	0.562161	0.563391	0.564703	0.565486	0.566559	0.566987	0.567768	0.56748	0.567033
	CGH53_1(A)	0.950118	0.906216	0.892128	0.852695	0.825577	0.791497	0.75326	0.696466	0.615547	0.509529	0.441101	0.417951	0.410293	0.406434	0.403971	0.403612	0.397981	0.395788	0.392527	0.38814	0.382089	0.376731	0.373996	0.373642	0.374397	0.376524	0.379043	0.382471	0.386185	0.3907	0.395467	0.400798	0.405465	0.411483	0.416294	0.421398	0.425148	0.428932	0.431704	0.434395	0.4364	0.438255	0.439229	0.440301	0.440518	0.440932	0.440177	0.439222
	CGH53_2(A)	0.830983	0.785085	0.768013	0.728315	0.699655	0.667661	0.632055	0.58086	0.511407	0.419169	0.359348	0.338326	0.330637	0.326462	0.323692	0.322386	0.314989	0.31121	0.305982	0.298675	0.288854	0.279745	0.274766	0.273421	0.273859	0.276006	0.278959	0.283204	0.287832	0.293446	0.299244	0.305637	0.311115	0.31805	0.323732	0.329445	0.333677	0.337708	0.340501	0.34304	0.344646	0.345801	0.345941	0.345741	0.344433	0.343043	0.340362	0.337063
	CGH53_4(A)	1.00202	0.948619	0.928876	0.882505	0.846866	0.806307	0.761108	0.693941	0.599949	0.475903	0.395061	0.366898	0.357689	0.352305	0.348576	0.346831	0.339028	0.334308	0.328003	0.319476	0.308534	0.298519	0.293047	0.291446	0.291725	0.293799	0.296729	0.301022	0.305764	0.311629	0.317717	0.324548	0.330578	0.338039	0.344249	0.350503	0.355218	0.359665	0.362787	0.365553	0.367244	0.368422	0.368469	0.36804	0.36642	0.364693	0.361639	0.358006
	CGH53_5(A)	0.976776	0.921243	0.910162	0.855576	0.817662	0.778142	0.732	0.664169	0.56918	0.440174	0.356518	0.326598	0.316618	0.311035	0.307656	0.306256	0.298537	0.294137	0.288305	0.280493	0.270581	0.261679	0.256879	0.255539	0.255946	0.25788	0.260603	0.264561	0.268977	0.274417	0.280081	0.286451	0.291943	0.299007	0.304896	0.31093	0.315536	0.319945	0.323081	0.325946	0.327781	0.329099	0.329359	0.329193	0.327845	0.326403	0.323745	0.32059
																													lipid	1700
																													2100-2200	chitin
[truncated: 239 more columns]

## Sheet: VIS
Wavelengths		419.3	424	428.8	433.5	438.2	443	447.7	452.5	457.2	461.9	466.7	471.4	476.2	480.9	485.6	490.4	495.1	499.9	504.6	509.3	514.1	518.8	523.6	528.3	533	537.8	542.5	547.3	552	556.7	561.5	566.2	571	575.7	580.4	585.2	589.9	594.7	599.4	604.1	608.9	613.6	618.4	623.1	627.8	632.6	637.3	642.1
	CGH5_3(B)	0.63705	0.630625	0.614127	0.603725	0.600386	0.599524	0.599471	0.597273	0.593749	0.591473	0.593143	0.595651	0.597622	0.598178	0.598553	0.600545	0.603571	0.606357	0.608887	0.610797	0.612436	0.614138	0.616639	0.61895	0.621246	0.622689	0.623979	0.625515	0.627023	0.628962	0.631068	0.633313	0.634832	0.635829	0.636578	0.637831	0.639004	0.640572	0.642751	0.644025	0.644831	0.645892	0.646671	0.648027	0.64935	0.650974	0.652922	0.655023
	CGH5_5(B)	0.632574	0.621446	0.603423	0.593118	0.589644	0.588271	0.587443	0.586738	0.584098	0.582798	0.583344	0.585814	0.588189	0.589727	0.590477	0.591834	0.594381	0.597312	0.600584	0.602864	0.604739	0.606289	0.608298	0.610682	0.613238	0.615185	0.616764	0.618213	0.619343	0.621325	0.623266	0.625873	0.627971	0.629224	0.630377	0.631306	0.632366	0.634028	0.63583	0.637523	0.638843	0.640151	0.641424	0.642501	0.643958	0.645681	0.647603	0.649334
	CGH5_6(B)	0.661935	0.653461	0.636624	0.626032	0.623019	0.622321	0.62285	0.620474	0.616436	0.614464	0.615951	0.618792	0.620806	0.620941	0.621168	0.623482	0.626611	0.62984	0.632446	0.634071	0.63591	0.637623	0.640179	0.642524	0.645119	0.646708	0.648038	0.649715	0.65143	0.653559	0.656099	0.658537	0.6602	0.661436	0.662167	0.663531	0.665436	0.666985	0.669285	0.670903	0.671903	0.672988	0.673968	0.675597	0.677017	0.679122	0.681236	0.683722
	CGH5_7(B)	0.563344	0.553013	0.53218	0.520137	0.515127	0.513062	0.512626	0.512215	0.509707	0.507859	0.508451	0.510513	0.513175	0.514742	0.515207	0.516742	0.51913	0.522236	0.525229	0.527385	0.52906	0.530593	0.532537	0.535147	0.537916	0.539775	0.541518	0.543043	0.544494	0.546925	0.548826	0.551588	0.553897	0.555392	0.556641	0.557808	0.559284	0.561022	0.562919	0.56488	0.566289	0.567636	0.568953	0.570153	0.571635	0.573608	0.57563	0.577422
	CGH5_3(A)	0.633843	0.62219	0.606678	0.593975	0.590733	0.590645	0.591846	0.589386	0.587234	0.586399	0.588625	0.591439	0.593624	0.594603	0.596122	0.598183	0.600665	0.603184	0.604986	0.606631	0.607801	0.609419	0.611252	0.613162	0.615313	0.616878	0.61837	0.619742	0.62151	0.623613	0.625783	0.62778	0.62956	0.631188	0.632345	0.633937	0.636001	0.637245	0.639271	0.64091	0.642477	0.644221	0.645457	0.646834	0.64889	0.65091	0.653196	0.655666
	CGH5_5(A)	0.606893	0.594723	0.573101	0.563295	0.55935	0.55764	0.55686	0.556763	0.555679	0.555746	0.556836	0.559742	0.562601	0.56422	0.565682	0.56773	0.569952	0.572001	0.57446	0.576239	0.577983	0.579712	0.581468	0.58336	0.585738	0.587654	0.589618	0.591254	0.592913	0.594827	0.596787	0.598864	0.601153	0.60276	0.604365	0.606091	0.607772	0.609482	0.611159	0.61286	0.614752	0.616431	0.618464	0.61979	0.621656	0.623546	0.625638	0.628023
	CGH5_6(A)	0.668881	0.65743	0.640792	0.628887	0.625518	0.625704	0.626606	0.624254	0.622145	0.621987	0.624211	0.627035	0.629314	0.630413	0.632035	0.634163	0.637012	0.639385	0.641476	0.64303	0.644228	0.645898	0.647909	0.650145	0.652038	0.653499	0.65517	0.656708	0.658596	0.660613	0.662969	0.665083	0.666698	0.668577	0.669872	0.671435	0.673651	0.675096	0.677231	0.678825	0.680526	0.682409	0.68373	0.685425	0.687531	0.689885	0.692099	0.69483
	CGH5_7(A)	0.556203	0.54388	0.521404	0.509609	0.504288	0.502708	0.502278	0.501792	0.500093	0.499802	0.500984	0.504139	0.50679	0.508727	0.510083	0.512558	0.514923	0.517401	0.519949	0.522019	0.523903	0.526012	0.528092	0.530052	0.53274	0.534763	0.536838	0.538829	0.540715	0.542681	0.544892	0.547182	0.549372	0.55135	0.553059	0.554624	0.556406	0.558097	0.559777	0.561527	0.563414	0.565061	0.566893	0.568375	0.5701	0.572022	0.573826	0.576088
	CGH53_1(B)	0.687292	0.676402	0.657851	0.648414	0.646335	0.645927	0.646829	0.6451	0.641999	0.640172	0.642571	0.64657	0.650476	0.652348	0.654051	0.657282	0.661469	0.665223	0.668626	0.670035	0.671861	0.673445	0.675572	0.677716	0.679438	0.679902	0.680509	0.680946	0.681264	0.682494	0.683919	0.685277	0.685657	0.685522	0.684747	0.685316	0.686323	0.687414	0.689271	0.690594	0.691525	0.69235	0.693515	0.69499	0.696718	0.698802	0.701096	0.703697
	CGH53_2(B)	0.615224	0.607354	0.591687	0.584548	0.581585	0.580093	0.579687	0.579872	0.577857	0.576208	0.576833	0.579001	0.582472	0.584716	0.585856	0.587389	0.589714	0.592628	0.595548	0.597318	0.598727	0.599669	0.600843	0.602923	0.604905	0.606043	0.606923	0.607514	0.607561	0.608948	0.609823	0.61165	0.612783	0.612794	0.612658	0.612539	0.613175	0.614186	0.615606	0.616676	0.617642	0.618417	0.619386	0.620149	0.621337	0.622864	0.624582	0.626314
	CGH53_4(B)	0.66463	0.657513	0.642627	0.634747	0.632512	0.632703	0.633631	0.632388	0.629298	0.627837	0.629843	0.63312	0.636612	0.638303	0.6393	0.642045	0.645583	0.648794	0.651528	0.652828	0.654068	0.655224	0.657225	0.659087	0.660663	0.660948	0.661362	0.661758	0.662241	0.663316	0.664833	0.666365	0.666683	0.666712	0.666105	0.666554	0.667602	0.668611	0.67054	0.671455	0.672167	0.672905	0.673554	0.67465	0.676355	0.677911	0.680228	0.682449
	CGH53_5(B)	0.579031	0.568178	0.548621	0.538298	0.533597	0.531531	0.531105	0.531143	0.528848	0.527173	0.527649	0.530642	0.534057	0.536701	0.538024	0.540018	0.542616	0.545936	0.548943	0.55091	0.552417	0.553497	0.555152	0.557111	0.559021	0.559984	0.56097	0.561523	0.562025	0.563571	0.564428	0.565916	0.566819	0.566507	0.566315	0.566298	0.567165	0.568075	0.569766	0.571356	0.572809	0.573979	0.575358	0.576356	0.577851	0.579849	0.58185	0.58372
	CGH53_1(A)	0.370522	0.355826	0.334559	0.31791	0.310674	0.310016	0.310094	0.30764	0.304481	0.303512	0.30584	0.309067	0.311909	0.31339	0.315554	0.319167	0.323103	0.326306	0.328675	0.33094	0.333139	0.335546	0.337772	0.339997	0.341825	0.342816	0.343967	0.344888	0.345991	0.347282	0.348423	0.349088	0.349227	0.349013	0.34869	0.348785	0.349975	0.351114	0.353043	0.354724	0.356414	0.358359	0.360056	0.361741	0.363902	0.366017	0.368199	0.370565
	CGH53_2(A)	0.282788	0.275288	0.26058	0.250758	0.245366	0.243169	0.243167	0.243447	0.242709	0.241822	0.242569	0.245172	0.247954	0.250219	0.251865	0.254136	0.25686	0.259695	0.262086	0.263947	0.265449	0.266976	0.268515	0.270137	0.271889	0.273083	0.274189	0.274947	0.275266	0.276125	0.276922	0.277603	0.278179	0.278132	0.278084	0.277892	0.278149	0.278501	0.279105	0.279623	0.280436	0.281013	0.281973	0.282439	0.28304	0.283945	0.284709	0.285663
	CGH53_4(A)	0.327281	0.321754	0.308037	0.295896	0.289744	0.289355	0.290176	0.288731	0.285914	0.284689	0.286305	0.289066	0.290948	0.292089	0.293204	0.295679	0.298697	0.301084	0.30301	0.304332	0.305898	0.307667	0.309614	0.311508	0.313212	0.314197	0.315031	0.315692	0.316491	0.317743	0.318742	0.31942	0.319696	0.319687	0.319452	0.319545	0.320259	0.320756	0.322008	0.322772	0.323653	0.324628	0.325433	0.326346	0.327466	0.328735	0.330098	0.331528
	CGH53_5(A)	0.267544	0.255058	0.233939	0.22107	0.213438	0.210037	0.208863	0.207804	0.205697	0.204291	0.204647	0.20698	0.209565	0.211323	0.212739	0.215064	0.217825	0.220747	0.223413	0.225687	0.227513	0.229843	0.231995	0.234544	0.237076	0.239293	0.241489	0.243703	0.245645	0.247563	0.248992	0.250027	0.250778	0.250836	0.25093	0.251363	0.252268	0.253554	0.255127	0.256675	0.258499	0.260099	0.261954	0.263358	0.264835	0.266651	0.268261	0.270014
[truncated: 77 more columns]

## Sheet: Fluorescence
Wavelengths		438.2	443	447.7	452.5	457.2	461.9	466.7	471.4	476.2	480.9	485.6	490.4	495.1	499.9	504.6	509.3	514.1	518.8	523.6	528.3	533	537.8	542.5	547.3	552	556.7	561.5	566.2	571	575.7	580.4	585.2	589.9	594.7	599.4	604.1	608.9	613.6	618.4	623.1	627.8	632.6	637.3	642.1	646.8	651.5	656.3	661
	CGH5_3(B)	4126.46	3254.31	2524.24	2171.8	2054.03	1954.85	1850.41	1809.94	1848.59	1881.31	1843.52	1763.27	1718.59	1738.24	1793.58	1810.56	1764.39	1670.61	1578.01	1511.37	1479.4	1431.06	1343.41	1232.92	1128.75	1055.83	1019.98	1014.4	1007.65	977.769	908.371	824.821	754.497	708.937	688.296	682.467	673.532	661.719	646.542	632.813	631.976	646.724	676.568	727.966	805.919	902.171	995.811	1064.6
	CGH5_5(B)	2603.74	2170.03	1748.98	1549.75	1537.21	1530.37	1460.19	1392.17	1392.36	1441.11	1459.08	1425.05	1376.04	1365.41	1389.71	1418.97	1408.31	1349.9	1270.09	1199.9	1162	1137.15	1090.75	1018.75	933.346	865.977	823.576	806.752	808.421	794.147	751.686	690.463	626.505	584.383	564.689	559.358	560.885	561.221	562.198	561.112	564.609	581.593	610.696	649.643	710.128	785.308	853.259	903.77
	CGH5_6(B)	4370.95	3471.16	2710	2339.87	2209.69	2088.69	1958.39	1899.22	1927.03	1952.68	1905.62	1815.5	1762.43	1773.79	1822.56	1831.72	1779.27	1680.01	1583.06	1513.44	1478.57	1429.6	1340.21	1228.59	1124.14	1051.69	1015.25	1010.32	1004.24	974.73	906.145	823.829	755.057	709.699	691.566	686.907	680.564	670.931	658.823	648.434	651.08	670.098	704.361	760.684	845.309	949.695	1050.52	1124.74
	CGH5_7(B)	2366.81	2099.41	1838.27	1784.06	1920.66	2050.15	2057.4	2005.94	1998.99	2031.97	2010.23	1918.59	1812.16	1764.26	1764.35	1771.74	1727.39	1625.09	1501.13	1391.71	1326.33	1281.68	1218.72	1130.19	1027.23	945.176	890.987	865.419	861.72	843.172	793.947	726.273	655.254	606.912	582.987	573.09	569.09	564.397	559.113	552.353	549.229	558.211	578.182	607.909	657.276	721.308	779.111	822.526
	CGH5_3(A)	3956.87	3116.91	2434.12	2143.25	2100.88	2077.3	2035.91	2042.51	2117.9	2175.24	2141.95	2057.42	2012.78	2043.97	2115.34	2137.43	2084.75	1977.14	1871.18	1796.59	1761.8	1708.22	1608.07	1481.5	1361.86	1280.62	1241.6	1239.66	1235.24	1200.4	1119.58	1018.51	934.08	877.998	851.85	842.872	829.529	807.762	782.257	759.355	749.539	757.449	782.148	828.048	902.137	996.175	1084.06	1145.62
	CGH5_5(A)	1905.07	1602.14	1331.99	1240.97	1295.69	1353.04	1341.12	1310.35	1325.64	1375.9	1394.09	1358.88	1311.7	1300.21	1323.23	1349.53	1338.08	1280.86	1203.69	1135.11	1097.04	1075.22	1032.5	966.538	887.365	823.585	785.05	769.129	770.153	758.112	717.478	658.79	598.21	558.249	538.251	531.424	530.368	526.503	521.368	515.93	511.66	519.087	535.852	560.46	600.119	652.259	699.527	729.992
	CGH5_6(A)	3993.36	3142.61	2448.19	2140.61	2078.36	2036.28	1979.58	1973.69	2039.42	2090.75	2056.94	1972.9	1928.61	1954.99	2021.3	2041.4	1990.39	1886.52	1783.73	1711.3	1676.65	1624.89	1528.22	1406.19	1292.29	1213.18	1175.56	1172.43	1167.62	1134.77	1057.01	961.807	882.103	829.204	806.121	798.697	787.619	770.47	748.549	730.539	724.51	736.191	765.387	816.663	896.033	995.998	1089.96	1157.67
	CGH5_7(A)	1835.69	1603.93	1428.07	1450.49	1634.22	1806.9	1862.07	1847.81	1856.77	1881.87	1846.91	1744.38	1640.09	1592.63	1590.94	1588.13	1537.06	1438.48	1323.87	1228.82	1173.23	1135.91	1078.95	1001.6	915.595	847.415	806.845	789.862	789.902	775.688	731.741	671.111	609.506	569.973	550.409	542.96	541.107	534.791	527.38	519.838	513.886	519.863	535.405	559.217	598.338	649.849	694.202	721.804
	CGH53_1(B)	3888.43	2963.18	2165.76	1729.07	1542.5	1414.29	1306.77	1257.58	1271.12	1284.45	1252.05	1193.29	1162.69	1178.84	1220.72	1239.5	1213.37	1152.4	1088.89	1041.82	1015.96	978.973	914.84	835.066	761.511	708.932	680.131	671.203	660.581	634.554	584.531	527.888	481.955	453.852	443.542	444.063	444.809	445.973	447.059	451.325	467.648	499.254	544.175	607.905	696.39	803.703	907.873	990.093
	CGH53_2(B)	2348.53	1955.29	1568.47	1375.81	1347.13	1323.45	1247.16	1175.66	1163.73	1192.43	1196.96	1160.67	1116.82	1108.62	1131.25	1159.42	1154.26	1108.23	1042.24	981.685	947.786	923.934	883.501	821.822	748.738	690.519	651.485	632.848	627.772	610.967	572.54	521.316	470.264	436.6	422.07	418.654	421.693	426.182	432.636	439.126	450.348	474.102	507.516	546.864	605.438	678.313	745.399	797.339
	CGH53_4(B)	4006.41	3088.18	2299.75	1884.24	1717.08	1593.84	1480.6	1428.2	1445.39	1463.26	1426.64	1360.08	1323.98	1341.26	1388.49	1408.32	1378.35	1308.12	1235.93	1181.57	1151.56	1110.14	1036.63	947	862.57	802.092	768.78	758.44	746.585	716.436	659.949	594.671	541.768	508.278	494.593	493.663	492.251	491.53	490.855	493.247	508.546	540.452	585.064	645.38	731.816	837.885	940.325	1019.19
	CGH53_5(B)	2137.78	1784.43	1435.75	1265.01	1245.93	1232.13	1165.18	1100.05	1088.57	1117.47	1123.64	1091.1	1046.07	1032.51	1047.04	1068.72	1059.93	1014.57	950.136	890.375	854.847	830.172	791.844	735.249	668.558	614.4	577.646	558.855	553.44	537.354	503.227	458.864	413.756	384.403	372.085	369.373	372.483	376.616	382.583	389.869	401.864	425.268	457.19	497.063	554.043	623.224	686.216	735.251
	CGH53_1(A)	2630.36	2365.63	2175.23	2203.55	2300.66	2283.33	2191.03	2149.99	2197.58	2238.92	2190.28	2092.53	2036.94	2061.06	2131.07	2156.79	2110.41	2007.48	1902.5	1825.56	1785.65	1725.54	1615.96	1477.99	1347.45	1255.27	1203.41	1186.15	1165.09	1114.57	1022.43	914.447	824.543	761.449	725.537	704.112	680.177	651.497	618.305	585.317	560.773	548.341	547.418	560.491	591.435	635.226	674.696	699.812
	CGH53_2(A)	1625.63	1634.38	1621.62	1718.88	1887.08	1960.12	1897.72	1818.65	1821.63	1879.67	1895.37	1844.25	1783.54	1777.11	1822.65	1873.35	1869.11	1798.97	1697.95	1606.8	1554.94	1521.02	1453.2	1351.84	1233.29	1137.13	1074.65	1041.96	1030.04	998.508	927.628	835.396	743.876	678.759	638.276	612.223	590.574	565.331	537.835	508.629	477.983	456.511	442.319	433.936	437.326	450.404	460.473	462.305
	CGH53_4(A)	2692.44	2479.82	2340.59	2420.92	2561.78	2562.91	2473.54	2440.08	2506.19	2564.95	2523.1	2422.97	2373.52	2417.38	2516.98	2565.37	2526.61	2417.42	2303.84	2221.69	2183.06	2118.04	1991.37	1827.22	1670.82	1559.77	1497.75	1479	1455.57	1395.07	1280.72	1145.5	1031.81	950.868	904.576	875.933	845.491	811.103	768.73	721.206	681.733	653.309	638.177	639.488	660.452	693.572	723.582	739.124
	CGH53_5(A)	1107.74	1093.79	1068.7	1122.78	1228.02	1276.26	1239.7	1193.07	1199.37	1241.57	1255.18	1221.92	1180.67	1172.71	1197.34	1224.64	1216.65	1168.53	1101.32	1041.8	1009.14	988.641	947.873	885.039	809.886	748.84	710.475	690.782	685.103	665.991	621.255	562.279	504.3	464.53	441.014	427.539	418.92	408.522	394.439	376.623	357.634	347.137	343.205	344.418	354.938	373.049	387.647	394.74
[truncated: 12 more columns]
